# Supplementary material for: Targeting FAcilitates Chromatin Transcription complex inhibits pleural mesothelioma and enhances immunotherapy
Source: J Exp Clin Cancer Res. 2023 Nov 16;42:304. doi: 10.1186/s13046-023-02889-6 (PMC10652639; doi:10.1186/s13046-023-02889-6)
Supplement: Supplementary file 2 — Additional file 2: Supplementary Table 3. Differentially expressed genes after CBL0137 treatment in MB52 and MB24 mesothelioma cell lines by RNA seq [file 13046_2023_2889_MOESM2_ESM.xlsx]

## Sheet: CBL0137_DEG_cutoff_1
	ensembl	chrom	start	end	strand	genesymbol	description	ensgid	cutoff_1_0.05.MB24_T	cutoff_1_0.05.MB52_T	symbol	MB24_T_FC	MB24_T_pVal	MB24_T_pAdj	MB52_T_FC	MB52_T_pVal	MB52_T_pAdj
DDX11L1	ENSG00000223972.5	chr1	11869	14409	+	DDX11L1	transcribed_unprocessed_pseudogene	ENSG00000223972	0	0	DDX11L1	-2.16473	0.390366	0.546823	3.18315	0.225043	1
WASH7P	ENSG00000227232.5	chr1	14404	29570	-	WASH7P	unprocessed_pseudogene	ENSG00000227232	0	0	WASH7P	0.454146	0.0532458	0.132567	-0.00720285	0.975878	1
MIR6859-1	ENSG00000278267.1	chr1	17369	17436	-	MIR6859-1	miRNA	ENSG00000278267	1	0	MIR6859-1	3.44108	0.0268043	0.0790969	0.119101	0.90585	0.957943
MIR1302-2HG	ENSG00000243485.5	chr1	29554	31109	+	MIR1302-2HG	lncRNA	ENSG00000243485	0	0	MIR1302-2HG	-0.590447	0.833332	1	-2.4391	0.394931	1
FAM138A	ENSG00000237613.2	chr1	34554	36081	-	FAM138A	lncRNA	ENSG00000237613	0	0	FAM138A	0	1	1	0.965546	0.826595	1
OR4G4P	ENSG00000268020.3	chr1	52473	53312	+	OR4G4P	unprocessed_pseudogene	ENSG00000268020	0	0	OR4G4P	-1.85334	0.671371	1	0	1	1
OR4G11P	ENSG00000240361.2	chr1	57598	64116	+	OR4G11P	transcribed_unprocessed_pseudogene	ENSG00000240361	0	0	OR4G11P	0	1	1	2.44615	0.57195	1
OR4F5	ENSG00000186092.6	chr1	65419	71585	+	OR4F5	protein_coding	ENSG00000186092	0	0	OR4F5	1.85818	0.670515	1	0	1	1
AL627309.1	ENSG00000238009.6	chr1	89295	133723	-	AL627309.1	lncRNA	ENSG00000238009	0	0	AL627309.1	-1.8062	0.378819	1	0.587969	0.784164	1
AL627309.3	ENSG00000239945.1	chr1	89551	91105	-	AL627309.3	lncRNA	ENSG00000239945	0	0	AL627309.3	0	1	1	0	1	1
CICP27	ENSG00000233750.3	chr1	131025	134836	+	CICP27	processed_pseudogene	ENSG00000233750	0	0	CICP27	-1.43941	0.145808	0.276737	-1.64814	0.0932825	0.219907
AL627309.6	ENSG00000268903.1	chr1	135141	135895	-	AL627309.6	processed_pseudogene	ENSG00000268903	0	0	AL627309.6	0.261662	0.812425	0.88406	-1.11212	0.158391	0.324294
AL627309.7	ENSG00000269981.1	chr1	137682	137965	-	AL627309.7	processed_pseudogene	ENSG00000269981	0	-1	AL627309.7	-0.99825	0.368282	0.525418	-1.86282	0.032863	0.0964919
AL627309.2	ENSG00000239906.1	chr1	139790	140339	-	AL627309.2	lncRNA	ENSG00000239906	0	0	AL627309.2	0	1	1	-2.47703	0.431627	1
AL627309.5	ENSG00000241860.7	chr1	141474	173862	-	AL627309.5	lncRNA	ENSG00000241860	0	0	AL627309.5	0.997228	0.370271	0.527317	-0.448579	0.577431	0.759643
RNU6-1100P	ENSG00000222623.1	chr1	157784	157887	-	RNU6-1100P	snRNA	ENSG00000222623	0	0	RNU6-1100P	0	1	1	-1.85326	0.67136	1
AL627309.4	ENSG00000241599.1	chr1	160446	161525	+	AL627309.4	lncRNA	ENSG00000241599	0	0	AL627309.4	0	1	1	0	1	1
FO538757.1	ENSG00000279928.2	chr1	182696	184174	+	FO538757.1	unprocessed_pseudogene	ENSG00000279928	0	0	FO538757.1	-0.177151	0.74663	0.838219	-0.491149	0.3967	0.60424
WASH9P	ENSG00000279457.4	chr1	185217	195411	-	WASH9P	unprocessed_pseudogene	ENSG00000279457	0	0	WASH9P	0.272915	0.165585	0.30308	-0.129758	0.531891	0.724167
MIR6859-2	ENSG00000273874.1	chr1	187891	187958	-	MIR6859-2	miRNA	ENSG00000273874	0	0	MIR6859-2	0	1	1	0	1	1
AP006222.1	ENSG00000228463.10	chr1	257864	359681	-	AP006222.1	transcribed_processed_pseudogene	ENSG00000228463	-1	0	AP006222.1	-1.1198	0.0388378	0.10486	0.10273	0.885295	0.946211
RPL23AP24	ENSG00000236679.2	chr1	347982	348366	-	RPL23AP24	processed_pseudogene	ENSG00000236679	0	0	RPL23AP24	0	1	1	-0.958029	0.827924	1
AL732372.1	ENSG00000236601.2	chr1	358857	366052	+	AL732372.1	lncRNA	ENSG00000236601	0	0	AL732372.1	0	1	1	0	1	1
AL732372.2	ENSG00000237094.12	chr1	365389	522928	-	AL732372.2	transcribed_unprocessed_pseudogene	ENSG00000237094	0	0	AL732372.2	-0.000771049	0.999104	1	-0.96566	0.0900777	0.214297
WBP1LP7	ENSG00000269732.1	chr1	439870	440232	+	WBP1LP7	processed_pseudogene	ENSG00000269732	0	0	WBP1LP7	0	1	1	0	1	1
CICP7	ENSG00000233653.3	chr1	487101	489906	+	CICP7	processed_pseudogene	ENSG00000233653	0	0	CICP7	0	1	1	0	1	1
AL732372.3	ENSG00000250575.1	chr1	491225	493241	-	AL732372.3	unprocessed_pseudogene	ENSG00000250575	0	0	AL732372.3	0	1	1	-2.43891	0.573085	1
AL669831.3	ENSG00000230021.10	chr1	586071	827796	-	AL669831.3	transcribed_processed_pseudogene	ENSG00000230021	-1	0	AL669831.3	-4.24929	0.000560188	0.00305939	0.588132	0.472106	0.671946
AC114498.1	ENSG00000235146.2	chr1	587629	594768	+	AC114498.1	lncRNA	ENSG00000235146	0	0	AC114498.1	-2.85763	0.507113	1	0	1	1
MTND1P23	ENSG00000225972.1	chr1	629062	629433	+	MTND1P23	unprocessed_pseudogene	ENSG00000225972	0	0	MTND1P23	-0.80687	0.367956	0.525231	-0.733259	0.429536	0.634585
MTND2P28	ENSG00000225630.1	chr1	629640	630683	+	MTND2P28	unprocessed_pseudogene	ENSG00000225630	0	0	MTND2P28	0.574721	0.0177789	0.0570036	0.597104	0.0149685	0.050344
MTCO1P12	ENSG00000237973.1	chr1	631074	632616	+	MTCO1P12	unprocessed_pseudogene	ENSG00000237973	0	0	MTCO1P12	0.550376	0.0228273	0.0695772	0.405467	0.0992063	0.230444
AC114498.2	ENSG00000278791.1	chr1	632325	632413	-	AC114498.2	miRNA	ENSG00000278791	0	0	AC114498.2	0	1	1	0	1	1
MTCO2P12	ENSG00000229344.1	chr1	632757	633438	+	MTCO2P12	unprocessed_pseudogene	ENSG00000229344	0	1	MTCO2P12	0.377482	0.402419	0.558136	1.30295	0.00556484	0.0215004
MTATP8P1	ENSG00000240409.1	chr1	633535	633741	+	MTATP8P1	unprocessed_pseudogene	ENSG00000240409	0	0	MTATP8P1	-0.364754	0.755493	0.844537	0.419382	0.727653	0.857638
MTATP6P1	ENSG00000248527.1	chr1	633696	634376	+	MTATP6P1	unprocessed_pseudogene	ENSG00000248527	0	0	MTATP6P1	0.203717	0.136616	0.264219	0.24262	0.0776066	0.190765
MTCO3P12	ENSG00000198744.5	chr1	634376	634922	+	MTCO3P12	unprocessed_pseudogene	ENSG00000198744	0	0	MTCO3P12	-0.123116	0.815262	0.886016	0.663542	0.186487	0.364289
WBP1LP6	ENSG00000268663.1	chr1	674842	675265	+	WBP1LP6	processed_pseudogene	ENSG00000268663	0	0	WBP1LP6	1.85818	0.670515	1	0	1	1
CICP3	ENSG00000229376.3	chr1	722092	724903	+	CICP3	processed_pseudogene	ENSG00000229376	0	0	CICP3	-0.322668	0.678482	0.787531	0.36668	0.620322	0.791066
AL669831.1	ENSG00000228327.3	chr1	725885	778626	-	AL669831.1	transcribed_unprocessed_pseudogene	ENSG00000228327	0	0	AL669831.1	0.262288	0.123696	0.245766	-0.368137	0.0153892	0.0515687
RNU6-1199P	ENSG00000223181.1	chr1	758233	758336	-	RNU6-1199P	snRNA	ENSG00000223181	0	0	RNU6-1199P	0.893245	0.727601	1	0.00426179	0.998507	1
AL669831.2	ENSG00000229905.1	chr1	760911	761989	+	AL669831.2	lncRNA	ENSG00000229905	0	0	AL669831.2	-0.00400656	0.998599	1	-1.47671	0.554735	1
LINC01409	ENSG00000237491.10	chr1	778747	810065	+	LINC01409	lncRNA	ENSG00000237491	0	0	LINC01409	-0.272537	0.176204	0.316653	-0.171952	0.360472	0.569582
AL669831.4	ENSG00000230092.7	chr1	800879	817712	-	AL669831.4	transcribed_unprocessed_pseudogene	ENSG00000230092	0	0	AL669831.4	0.873777	0.119457	0.239761	0.360208	0.397673	0.60519
FAM87B	ENSG00000177757.2	chr1	817371	819837	+	FAM87B	lncRNA	ENSG00000177757	0	0	FAM87B	0.349514	0.407327	0.562997	-0.00810109	0.981245	1
LINC01128	ENSG00000228794.10	chr1	825138	859446	+	LINC01128	lncRNA	ENSG00000228794	0	0	LINC01128	0.107086	0.374324	0.531397	-0.24549	0.0254066	0.0781446
LINC00115	ENSG00000225880.5	chr1	826206	827522	-	LINC00115	lncRNA	ENSG00000225880	0	0	LINC00115	-0.0123619	0.967902	0.985311	-0.116491	0.703852	0.843122
FAM41C	ENSG00000230368.2	chr1	868071	876903	-	FAM41C	lncRNA	ENSG00000230368	-1	0	FAM41C	-4.55659	0.0198914	0.0624789	0.418008	0.823109	1
TUBB8P11	ENSG00000234711.1	chr1	873292	874349	+	TUBB8P11	unprocessed_pseudogene	ENSG00000234711	0	0	TUBB8P11	-1.85334	0.671371	1	0	1	1
AL669831.5	ENSG00000283040.1	chr1	874529	877234	-	AL669831.5	transcribed_unprocessed_pseudogene	ENSG00000283040	0	0	AL669831.5	-3.1786	0.443923	1	0.965546	0.820991	1
AL645608.6	ENSG00000272438.1	chr1	904834	915976	+	AL645608.6	lncRNA	ENSG00000272438	-1	0	AL645608.6	-2.68044	0.000728781	0.00385819	0.0414037	0.926643	0.969562
AL645608.2	ENSG00000230699.2	chr1	911435	914948	+	AL645608.2	lncRNA	ENSG00000230699	-1	0	AL645608.2	-1.51922	1.25764e-05	0.000100321	0.0616385	0.818739	0.910448
AL645608.4	ENSG00000241180.1	chr1	914171	914971	+	AL645608.4	lncRNA	ENSG00000241180	0	0	AL645608.4	-3.44288	0.126336	1	1.90102	0.406493	1
LINC02593	ENSG00000223764.2	chr1	916865	921016	-	LINC02593	lncRNA	ENSG00000223764	0	0	LINC02593	-0.830039	6.27816e-05	0.000435907	-0.390803	0.0697733	0.175455
SAMD11	ENSG00000187634.12	chr1	923928	944581	+	SAMD11	protein_coding	ENSG00000187634	-1	-1	SAMD11	-1.2194	7.43699e-17	2.19365e-15	-1.05028	1.17973e-13	1.59138e-12
NOC2L	ENSG00000188976.11	chr1	944203	959309	-	NOC2L	protein_coding	ENSG00000188976	0	0	NOC2L	0.875264	7.58152e-25	3.84869e-23	0.240908	0.00382084	0.0154254
KLHL17	ENSG00000187961.14	chr1	960584	965719	+	KLHL17	protein_coding	ENSG00000187961	0	0	KLHL17	0.755654	3.94891e-08	4.76437e-07	0.265986	0.058614	0.153474
PLEKHN1	ENSG00000187583.11	chr1	966482	975865	+	PLEKHN1	protein_coding	ENSG00000187583	0	0	PLEKHN1	0.6608	0.00235664	0.0107142	0.530936	0.0210893	0.0668265
PERM1	ENSG00000187642.9	chr1	975204	982093	-	PERM1	protein_coding	ENSG00000187642	0	0	PERM1	0.455098	0.00593488	0.0233374	0.364196	0.0744343	0.184572
AL645608.7	ENSG00000272512.1	chr1	995966	998051	-	AL645608.7	lncRNA	ENSG00000272512	0	0	AL645608.7	0.365169	0.142663	0.272673	-0.955765	4.12611e-07	3.22596e-06
HES4	ENSG00000188290.10	chr1	998962	1000172	-	HES4	protein_coding	ENSG00000188290	0	-1	HES4	0.491003	0.00566393	0.022443	-1.06103	4.27839e-09	4.08846e-08
ISG15	ENSG00000187608.10	chr1	1001138	1014540	+	ISG15	protein_coding	ENSG00000187608	0	1	ISG15	0.860765	2.41037e-06	2.21172e-05	1.16628	5.69206e-13	7.32576e-12
AL645608.3	ENSG00000231702.2	chr1	1008076	1008229	-	AL645608.3	processed_pseudogene	ENSG00000231702	0	0	AL645608.3	-0.9634	0.710183	1	1.00518	0.652608	1
AL645608.1	ENSG00000224969.1	chr1	1011997	1013193	-	AL645608.1	lncRNA	ENSG00000224969	0	0	AL645608.1	-0.487071	0.545114	0.682131	-0.152513	0.810356	0.906355
AGRN	ENSG00000188157.15	chr1	1020120	1056118	+	AGRN	protein_coding	ENSG00000188157	0	0	AGRN	0.0546432	0.544649	0.681775	0.505087	1.90649e-08	1.72393e-07
AL645608.5	ENSG00000242590.1	chr1	1055033	1056116	+	AL645608.5	lncRNA	ENSG00000242590	0	0	AL645608.5	0	1	1	0	1	1
AL390719.1	ENSG00000217801.10	chr1	1059708	1069355	+	AL390719.1	transcribed_unprocessed_pseudogene	ENSG00000217801	0	0	AL390719.1	0.192665	0.256545	0.410836	-0.381892	0.00660451	0.0249876
AL645608.8	ENSG00000273443.1	chr1	1062208	1063288	-	AL645608.8	lncRNA	ENSG00000273443	0	0	AL645608.8	0.41374	0.405246	0.560831	-0.928971	0.030678	0.091211
RNF223	ENSG00000237330.3	chr1	1070967	1074306	-	RNF223	protein_coding	ENSG00000237330	0	0	RNF223	-0.89424	0.295262	0.452536	-0.668591	0.277013	0.478451
C1orf159	ENSG00000131591.17	chr1	1081818	1116361	-	C1orf159	protein_coding	ENSG00000131591	0	0	C1orf159	0.194472	0.0899937	0.194994	-0.52034	1.07172e-05	6.95386e-05
LINC01342	ENSG00000223823.1	chr1	1137017	1144056	+	LINC01342	lncRNA	ENSG00000223823	0	0	LINC01342	-4.0292	0.139371	1	-0.958034	0.743714	1
MIR200B	ENSG00000207730.3	chr1	1167104	1167198	+	MIR200B	miRNA	ENSG00000207730	0	0	MIR200B	0	1	1	1.48269	0.731923	1
MIR200A	ENSG00000207607.3	chr1	1167863	1167952	+	MIR200A	miRNA	ENSG00000207607	0	0	MIR200A	-2.43805	0.573243	1	0	1	1
MIR429	ENSG00000198976.1	chr1	1169005	1169087	+	MIR429	miRNA	ENSG00000198976	0	0	MIR429	-1.85334	0.671371	1	0	1	1
AL390719.2	ENSG00000272141.1	chr1	1169357	1170343	+	AL390719.2	lncRNA	ENSG00000272141	0	0	AL390719.2	-4.66571	0.11568	0.234163	0	1	1
TTLL10-AS1	ENSG00000205231.1	chr1	1173056	1179555	-	TTLL10-AS1	lncRNA	ENSG00000205231	0	1	TTLL10-AS1	-2.00071	0.155847	0.290493	4.44602	0.0106151	0.0375541
TTLL10	ENSG00000162571.14	chr1	1173880	1197936	+	TTLL10	protein_coding	ENSG00000162571	-1	0	TTLL10	-2.46175	0.0453673	0.117649	2.39602	0.0679034	0.171881
TNFRSF18	ENSG00000186891.14	chr1	1203508	1206592	-	TNFRSF18	protein_coding	ENSG00000186891	0	0	TNFRSF18	-2.25194	0.0771507	0.174669	-0.581594	0.724751	0.855912
TNFRSF4	ENSG00000186827.11	chr1	1211340	1214153	-	TNFRSF4	protein_coding	ENSG00000186827	0	0	TNFRSF4	-0.628921	0.493882	0.639127	-0.383651	0.671028	0.821623
SDF4	ENSG00000078808.17	chr1	1216908	1232067	-	SDF4	protein_coding	ENSG00000078808	0	0	SDF4	0.113304	0.258289	0.412839	0.105742	0.290914	0.494647
B3GALT6	ENSG00000176022.7	chr1	1232237	1235041	+	B3GALT6	protein_coding	ENSG00000176022	0	0	B3GALT6	0.693194	5.96948e-09	7.9905e-08	0.357148	0.00174734	0.00768718
C1QTNF12	ENSG00000184163.3	chr1	1242446	1246722	-	C1QTNF12	protein_coding	ENSG00000184163	0	0	C1QTNF12	-1.085	0.0509297	0.128436	-1.05317	0.0584227	0.153121
AL162741.1	ENSG00000260179.1	chr1	1249777	1251334	-	AL162741.1	lncRNA	ENSG00000260179	0	0	AL162741.1	0.12974	0.862273	0.917181	0.140709	0.851943	0.928346
UBE2J2	ENSG00000160087.20	chr1	1253909	1273885	-	UBE2J2	protein_coding	ENSG00000160087	0	0	UBE2J2	0.561883	7.71887e-13	1.56991e-11	0.251784	0.0014325	0.006413
LINC01786	ENSG00000230415.1	chr1	1275223	1280420	+	LINC01786	lncRNA	ENSG00000230415	0	0	LINC01786	-0.114195	0.83147	0.89686	-0.411451	0.491623	0.688914
SCNN1D	ENSG00000162572.21	chr1	1280436	1292029	+	SCNN1D	protein_coding	ENSG00000162572	0	0	SCNN1D	0.466725	0.00405912	0.0170186	-0.234543	0.186341	0.364113
ACAP3	ENSG00000131584.19	chr1	1292390	1309609	-	ACAP3	protein_coding	ENSG00000131584	0	0	ACAP3	0.674069	2.56663e-09	3.59395e-08	0.404226	0.000285054	0.0014806
MIR6726	ENSG00000278073.1	chr1	1296110	1296170	-	MIR6726	miRNA	ENSG00000278073	0	0	MIR6726	0	1	1	0	1	1
PUSL1	ENSG00000169972.12	chr1	1308597	1311677	+	PUSL1	protein_coding	ENSG00000169972	0	0	PUSL1	0.975858	1.71904e-10	2.73674e-09	-0.144926	0.350252	0.559415
INTS11	ENSG00000127054.20	chr1	1311585	1324691	-	INTS11	protein_coding	ENSG00000127054	0	0	INTS11	0.377898	8.11905e-06	6.72428e-05	-0.0496704	0.560758	0.747997
AL139287.1	ENSG00000240731.1	chr1	1317581	1318689	-	AL139287.1	lncRNA	ENSG00000240731	0	0	AL139287.1	0.997838	0.00187196	0.00880727	0.0161638	0.960893	0.99188
CPTP	ENSG00000224051.7	chr1	1324756	1328896	+	CPTP	protein_coding	ENSG00000224051	0	0	CPTP	0.887371	5.57283e-15	1.39569e-13	0.0386006	0.757833	0.876237
TAS1R3	ENSG00000169962.5	chr1	1331280	1335314	+	TAS1R3	protein_coding	ENSG00000169962	0	1	TAS1R3	0.443056	0.111582	0.22821	1.09607	3.07952e-05	0.000187503
DVL1	ENSG00000107404.20	chr1	1335276	1349418	-	DVL1	protein_coding	ENSG00000107404	1	0	DVL1	1.15036	5.97525e-32	4.10711e-30	0.504973	1.6772e-07	1.3711e-06
MXRA8	ENSG00000162576.16	chr1	1352689	1361777	-	MXRA8	protein_coding	ENSG00000162576	0	0	MXRA8	-0.73579	7.37003e-14	1.66631e-12	-0.180388	0.0744065	0.184531
AURKAIP1	ENSG00000175756.13	chr1	1373730	1375495	-	AURKAIP1	protein_coding	ENSG00000175756	0	0	AURKAIP1	0.546302	0.00755542	0.0284704	-0.135864	0.506626	0.701992
NDUFB4P8	ENSG00000223663.2	chr1	1378666	1379032	+	NDUFB4P8	processed_pseudogene	ENSG00000223663	0	0	NDUFB4P8	0	1	1	0.00331967	0.998853	1
CCNL2	ENSG00000221978.12	chr1	1385711	1399335	-	CCNL2	protein_coding	ENSG00000221978	0	0	CCNL2	-0.516214	1.2632e-16	3.67419e-15	-0.216932	0.00051969	0.00255492
MRPL20-AS1	ENSG00000224870.7	chr1	1399520	1402046	+	MRPL20-AS1	lncRNA	ENSG00000224870	0	0	MRPL20-AS1	0.210207	0.161673	0.29799	0.128435	0.404551	0.611205
MRPL20	ENSG00000242485.6	chr1	1401909	1407293	-	MRPL20	protein_coding	ENSG00000242485	0	0	MRPL20	0.461172	4.2875e-07	4.47113e-06	0.0624634	0.5078	0.702758
RN7SL657P	ENSG00000264293.2	chr1	1405460	1405752	-	RN7SL657P	misc_RNA	ENSG00000264293	0	0	RN7SL657P	0	1	1	0	1	1
ANKRD65	ENSG00000235098.8	chr1	1418420	1421769	-	ANKRD65	protein_coding	ENSG00000235098	0	0	ANKRD65	-0.178859	0.821576	0.89008	-0.247473	0.757224	0.87603
AL391244.1	ENSG00000225905.1	chr1	1420245	1422691	+	AL391244.1	lncRNA	ENSG00000225905	0	0	AL391244.1	-2.44673	0.320291	1	1.00237	0.654656	1
TMEM88B	ENSG00000205116.3	chr1	1426128	1427787	+	TMEM88B	protein_coding	ENSG00000205116	0	0	TMEM88B	1.35885	0.168835	0.307133	-0.454821	0.608223	0.782301
LINC01770	ENSG00000225285.1	chr1	1430539	1434573	-	LINC01770	lncRNA	ENSG00000225285	-1	0	LINC01770	-4.66517	0.00114913	0.00575209	-0.298959	0.71039	0.847668
VWA1	ENSG00000179403.12	chr1	1434861	1442882	+	VWA1	protein_coding	ENSG00000179403	0	0	VWA1	0.348202	0.280166	0.436689	-0.515236	0.00483339	0.0189806
ATAD3C	ENSG00000215915.10	chr1	1449689	1470163	+	ATAD3C	protein_coding	ENSG00000215915	-1	-1	ATAD3C	-3.17079	2.2624e-07	2.45656e-06	-1.39574	3.41758e-05	0.000206964
ATAD3B	ENSG00000160072.20	chr1	1471765	1497848	+	ATAD3B	protein_coding	ENSG00000160072	0	0	ATAD3B	0.532126	1.47219e-06	1.40423e-05	-0.00603266	0.956706	0.988931
ATAD3A	ENSG00000197785.14	chr1	1512162	1534685	+	ATAD3A	protein_coding	ENSG00000197785	0	0	ATAD3A	0.867027	2.19367e-11	3.82541e-10	0.0232759	0.857604	0.931917
TMEM240	ENSG00000205090.9	chr1	1534778	1540624	-	TMEM240	protein_coding	ENSG00000205090	0	0	TMEM240	-0.0567247	0.883298	0.929986	-0.493738	0.224606	0.415122
SSU72	ENSG00000160075.12	chr1	1541673	1574863	-	SSU72	protein_coding	ENSG00000160075	0	0	SSU72	0.560937	7.55011e-16	2.04892e-14	0.0197161	0.781392	0.890266
AL645728.1	ENSG00000215014.5	chr1	1574102	1577075	+	AL645728.1	lncRNA	ENSG00000215014	0	0	AL645728.1	0.187486	0.716578	0.815597	0.74071	0.247674	0.443709
AL691432.3	ENSG00000274481.1	chr1	1583510	1583909	-	AL691432.3	processed_pseudogene	ENSG00000274481	0	0	AL691432.3	-2.00217	0.326344	1	2.44583	0.271206	1
FNDC10	ENSG00000228594.4	chr1	1598012	1600135	-	FNDC10	protein_coding	ENSG00000228594	0	0	FNDC10	0.0230022	0.839853	0.901814	-0.231332	0.0389849	0.11098
AL691432.2	ENSG00000272106.1	chr1	1613758	1615795	-	AL691432.2	lncRNA	ENSG00000272106	0	0	AL691432.2	0.0219937	0.93523	0.960527	-0.487092	0.101118	0.233841
MIB2	ENSG00000197530.12	chr1	1615415	1630610	+	MIB2	protein_coding	ENSG00000197530	1	0	MIB2	1.20748	3.07927e-17	9.33873e-16	0.245953	0.0818663	0.198853
MMP23B	ENSG00000189409.14	chr1	1632163	1635263	+	MMP23B	protein_coding	ENSG00000189409	0	0	MMP23B	0.0850864	0.926471	0.955516	0.18014	0.837168	0.920349
CDK11B	ENSG00000248333.8	chr1	1635227	1659012	-	CDK11B	protein_coding	ENSG00000248333	0	0	CDK11B	0.515593	1.45129e-05	0.000114388	-0.0422045	0.731246	0.860385
FO704657.1	ENSG00000272004.1	chr1	1659325	1662602	+	FO704657.1	lncRNA	ENSG00000272004	0	0	FO704657.1	0.415787	0.80885	0.882231	0.268181	0.865373	1
SLC35E2B	ENSG00000189339.12	chr1	1659529	1692795	-	SLC35E2B	protein_coding	ENSG00000189339	0	0	SLC35E2B	-0.416527	4.6728e-09	6.345e-08	-0.501985	9.0518e-12	1.07126e-10
AL691432.1	ENSG00000269737.2	chr1	1671990	1674397	+	AL691432.1	transcribed_processed_pseudogene	ENSG00000269737	0	0	AL691432.1	-0.0103401	0.971759	0.988365	-0.803716	0.0094115	0.0339364
MMP23A	ENSG00000215914.4	chr1	1699942	1701782	+	MMP23A	unprocessed_pseudogene	ENSG00000215914	0	0	MMP23A	0	1	1	1.00301	0.74414	1
CDK11A	ENSG00000008128.23	chr1	1702379	1724357	-	CDK11A	protein_coding	ENSG00000008128	0	0	CDK11A	0.560092	0.22803	0.379751	0.204611	0.412245	0.617991
AL031282.1	ENSG00000227775.3	chr1	1724512	1737251	+	AL031282.1	transcribed_processed_pseudogene	ENSG00000227775	0	-1	AL031282.1	0.650533	0.137759	0.265801	-1.08227	1.31866e-07	1.09132e-06
SLC35E2A	ENSG00000215790.7	chr1	1724838	1745999	-	SLC35E2A	protein_coding	ENSG00000215790	0	0	SLC35E2A	-0.887676	0.000377121	0.00215456	-0.63465	0.00290599	0.0121398
NADK	ENSG00000008130.15	chr1	1751232	1780457	-	NADK	protein_coding	ENSG00000008130	0	0	NADK	0.315499	0.000430907	0.00242543	0.152684	0.0879981	0.210505
GNB1	ENSG00000078369.18	chr1	1785285	1891117	-	GNB1	protein_coding	ENSG00000078369	0	0	GNB1	0.259646	3.74206e-09	5.12926e-08	0.0554532	0.206099	0.391343
AL109917.1	ENSG00000231050.1	chr1	1891471	1892658	+	AL109917.1	lncRNA	ENSG00000231050	0	0	AL109917.1	-0.322933	0.368098	0.52532	-0.120107	0.736961	0.863972
CALML6	ENSG00000169885.10	chr1	1915108	1917296	+	CALML6	protein_coding	ENSG00000169885	0	0	CALML6	-0.912303	0.214265	0.363366	-0.56197	0.422842	0.627908
TMEM52	ENSG00000178821.13	chr1	1917590	1919279	-	TMEM52	protein_coding	ENSG00000178821	0	0	TMEM52	-2.37997	0.0729251	0.167451	-0.411756	0.763466	0.879504
CFAP74	ENSG00000142609.18	chr1	1921951	2003837	-	CFAP74	protein_coding	ENSG00000142609	-1	0	CFAP74	-2.22032	2.33834e-08	2.91263e-07	0.701911	0.0304424	0.0906831
AL391845.2	ENSG00000233542.2	chr1	2013213	2015639	-	AL391845.2	lncRNA	ENSG00000233542	0	0	AL391845.2	-3.4429	0.137995	1	1.324	0.558073	1
GABRD	ENSG00000187730.9	chr1	2019329	2030758	+	GABRD	protein_coding	ENSG00000187730	0	0	GABRD	-0.179579	0.669871	0.780967	-0.562529	0.0622207	0.160763
AL391845.1	ENSG00000226969.1	chr1	2049203	2050070	-	AL391845.1	lncRNA	ENSG00000226969	0	0	AL391845.1	-0.850891	0.679102	0.787893	-0.582434	0.800608	1
PRKCZ	ENSG00000067606.17	chr1	2050411	2185395	+	PRKCZ	protein_coding	ENSG00000067606	0	0	PRKCZ	0.54879	3.2936e-06	2.94539e-05	0.338037	0.00567852	0.0218522
AL590822.2	ENSG00000271806.1	chr1	2141084	2145279	-	AL590822.2	lncRNA	ENSG00000271806	0	0	AL590822.2	-0.138455	0.749805	0.840588	0.0368081	0.937163	0.97577
PRKCZ-AS1	ENSG00000182873.5	chr1	2181794	2184389	-	PRKCZ-AS1	lncRNA	ENSG00000182873	0	0	PRKCZ-AS1	0.309357	0.254228	0.408376	-0.134949	0.630574	0.797209
FAAP20	ENSG00000162585.17	chr1	2184461	2212720	-	FAAP20	protein_coding	ENSG00000162585	0	0	FAAP20	0.377252	0.00033457	0.0019399	0.463842	6.71845e-06	4.50542e-05
AL590822.1	ENSG00000234396.3	chr1	2212523	2220738	+	AL590822.1	lncRNA	ENSG00000234396	0	0	AL590822.1	0.585717	0.764032	0.850663	0.589133	0.731012	1
SKI	ENSG00000157933.10	chr1	2228319	2310213	+	SKI	protein_coding	ENSG00000157933	0	0	SKI	0.130424	0.0378247	0.102766	0.266546	2.03581e-05	0.000127164
MORN1	ENSG00000116151.14	chr1	2321253	2391707	-	MORN1	protein_coding	ENSG00000116151	0	0	MORN1	0.297435	0.0582035	0.141735	-0.470806	0.0024761	0.0104936
AL589739.1	ENSG00000272161.1	chr1	2326201	2326693	-	AL589739.1	lncRNA	ENSG00000272161	1	0	AL589739.1	3.21592	0.0305204	0.0873764	-1.08347	0.277843	0.479429
AL513477.1	ENSG00000269896.2	chr1	2350414	2352820	-	AL513477.1	transcribed_processed_pseudogene	ENSG00000269896	0	0	AL513477.1	0.895384	0.00331749	0.0143319	-0.183806	0.480437	0.679153
AL513477.2	ENSG00000272420.1	chr1	2363061	2363628	-	AL513477.2	lncRNA	ENSG00000272420	0	0	AL513477.2	-0.674038	0.15807	0.293375	-0.476353	0.305607	0.51084
RER1	ENSG00000157916.20	chr1	2391775	2405442	+	RER1	protein_coding	ENSG00000157916	0	0	RER1	0.379364	6.94706e-06	5.81758e-05	0.0198454	0.816244	0.90931
PEX10	ENSG00000157911.10	chr1	2403964	2413797	-	PEX10	protein_coding	ENSG00000157911	0	0	PEX10	0.361566	0.00212968	0.00982863	-0.0920195	0.407331	0.613964
PLCH2	ENSG00000149527.18	chr1	2425980	2505532	+	PLCH2	protein_coding	ENSG00000149527	1	0	PLCH2	1.04672	4.9408e-06	4.26847e-05	0.236792	0.283804	0.486396
AL139246.1	ENSG00000224387.1	chr1	2492300	2493258	-	AL139246.1	lncRNA	ENSG00000224387	0	0	AL139246.1	-0.361876	0.777125	0.860236	-0.581529	0.730046	1
AL139246.4	ENSG00000229393.1	chr1	2493437	2494479	-	AL139246.4	lncRNA	ENSG00000229393	0	0	AL139246.4	0.80812	0.605616	0.731521	-0.166578	0.908968	0.959281
PANK4	ENSG00000157881.15	chr1	2508537	2526611	-	PANK4	protein_coding	ENSG00000157881	0	0	PANK4	0.729415	8.06986e-10	1.19203e-08	0.274779	0.0257801	0.0790858
HES5	ENSG00000197921.6	chr1	2528745	2530263	-	HES5	protein_coding	ENSG00000197921	1	0	HES5	2.20016	0.00284414	0.0125728	-0.996074	0.303534	0.508541
AL139246.5	ENSG00000272449.2	chr1	2530064	2547460	+	AL139246.5	lncRNA	ENSG00000272449	1	0	AL139246.5	1.33565	0.00746102	0.0281908	0.0970263	0.883911	0.945501
TNFRSF14-AS1	ENSG00000238164.6	chr1	2549920	2557031	-	TNFRSF14-AS1	lncRNA	ENSG00000238164	0	1	TNFRSF14-AS1	0.321913	0.312788	0.470889	1.4633	0.00166949	0.00737139
TNFRSF14	ENSG00000157873.17	chr1	2555639	2565382	+	TNFRSF14	protein_coding	ENSG00000157873	0	1	TNFRSF14	0.678154	0.00404967	0.0169846	2.06137	7.41012e-16	1.15376e-14
AL139246.2	ENSG00000225931.3	chr1	2566410	2569888	+	AL139246.2	TEC	ENSG00000225931	0	0	AL139246.2	-0.10582	0.924867	0.954542	0.226102	0.857885	0.932067
AL139246.3	ENSG00000228037.1	chr1	2581560	2584533	+	AL139246.3	lncRNA	ENSG00000228037	0	0	AL139246.3	-0.00113271	0.998263	1	-1.03363	0.0638704	0.164095
PRXL2B	ENSG00000157870.16	chr1	2586491	2591469	+	PRXL2B	protein_coding	ENSG00000157870	0	0	PRXL2B	0.284746	0.00248391	0.0111907	-0.591743	1.95836e-08	1.76937e-07
MMEL1	ENSG00000142606.16	chr1	2590639	2633016	-	MMEL1	protein_coding	ENSG00000142606	-1	0	MMEL1	-2.70165	7.51993e-09	9.93523e-08	-0.836781	0.0516189	0.138918
MMEL1-AS1	ENSG00000237058.1	chr1	2632568	2636620	+	MMEL1-AS1	lncRNA	ENSG00000237058	0	0	MMEL1-AS1	0	1	1	-0.958029	0.827924	1
TTC34	ENSG00000215912.12	chr1	2635976	2801717	-	TTC34	protein_coding	ENSG00000215912	0	0	TTC34	-0.231662	0.380013	0.536626	-0.606918	0.0205295	0.0654191
AC242022.1	ENSG00000283259.1	chr1	2773603	2776473	+	AC242022.1	lncRNA	ENSG00000283259	0	0	AC242022.1	-0.483618	0.83715	1	1.86127	0.489413	1
AL592464.2	ENSG00000233234.1	chr1	2811850	2812692	-	AL592464.2	lncRNA	ENSG00000233234	0	0	AL592464.2	-2.85772	0.439531	1	3.86117	0.291655	1
AL592464.1	ENSG00000231630.1	chr1	2814432	2814998	-	AL592464.1	lncRNA	ENSG00000231630	0	0	AL592464.1	-0.590046	0.862233	1	1.86122	0.59498	1
ACTRT2	ENSG00000169717.7	chr1	3021467	3022903	+	ACTRT2	protein_coding	ENSG00000169717	0	0	ACTRT2	-4.66641	0.0530336	0.132257	1.86128	0.472427	1
PRDM16-DT	ENSG00000177133.11	chr1	3059615	3068437	-	PRDM16-DT	lncRNA	ENSG00000177133	0	0	PRDM16-DT	-0.150398	0.558543	0.693219	-0.0371816	0.868158	0.937452
PRDM16	ENSG00000142611.17	chr1	3069168	3438621	+	PRDM16	protein_coding	ENSG00000142611	0	0	PRDM16	0.0207346	0.85661	0.91335	-0.539358	2.65433e-07	2.12023e-06
MIR4251	ENSG00000283572.1	chr1	3127975	3128035	+	MIR4251	miRNA	ENSG00000283572	0	0	MIR4251	0.289053	0.79432	0.872212	-1.49964	0.184673	0.361889
AL008733.1	ENSG00000226286.1	chr1	3132927	3133709	-	AL008733.1	lncRNA	ENSG00000226286	0	0	AL008733.1	-0.16998	0.837436	0.900297	0.207254	0.781523	0.890351
AL512383.1	ENSG00000279839.1	chr1	3205988	3208664	+	AL512383.1	TEC	ENSG00000279839	0	0	AL512383.1	0.0395743	0.907241	0.944116	0.176868	0.564813	0.750684
AL590438.1	ENSG00000272235.1	chr1	3306636	3310096	-	AL590438.1	lncRNA	ENSG00000272235	0	0	AL590438.1	0.434979	0.178941	0.320153	-0.593871	0.0511148	0.137849
ARHGEF16	ENSG00000130762.15	chr1	3454665	3481113	+	ARHGEF16	protein_coding	ENSG00000130762	0	0	ARHGEF16	-0.0864188	0.5622	0.696363	-0.763586	6.82931e-08	5.86345e-07
AL512413.1	ENSG00000272088.1	chr1	3487246	3487627	+	AL512413.1	lncRNA	ENSG00000272088	0	1	AL512413.1	-0.84149	0.115349	0.233777	1.72686	0.0028841	0.0120576
MEGF6	ENSG00000162591.16	chr1	3487951	3611508	-	MEGF6	protein_coding	ENSG00000162591	0	1	MEGF6	-0.600998	5.00444e-08	5.95396e-07	1.44883	8.95854e-40	3.51548e-38
MIR551A	ENSG00000207776.1	chr1	3560695	3560790	-	MIR551A	miRNA	ENSG00000207776	0	0	MIR551A	0	1	1	1.0027	0.744214	1
AL513320.1	ENSG00000238260.1	chr1	3623190	3624743	-	AL513320.1	lncRNA	ENSG00000238260	0	0	AL513320.1	-1.08879	0.315204	0.473658	1.41807	0.283268	0.485724
TPRG1L	ENSG00000158109.15	chr1	3625015	3630127	+	TPRG1L	protein_coding	ENSG00000158109	0	0	TPRG1L	0.676807	8.40755e-15	2.06177e-13	0.835191	1.74047e-23	3.93508e-22
WRAP73	ENSG00000116213.16	chr1	3630767	3652761	-	WRAP73	protein_coding	ENSG00000116213	0	0	WRAP73	0.506942	6.57504e-05	0.000454342	-0.241436	0.0547718	0.145564
TP73	ENSG00000078900.15	chr1	3652516	3736201	+	TP73	protein_coding	ENSG00000078900	0	-1	TP73	0.585922	3.51023e-09	4.82026e-08	-1.65242	1.38615e-29	4.01715e-28
TP73-AS1	ENSG00000227372.12	chr1	3735511	3747373	-	TP73-AS1	transcribed_unitary_pseudogene	ENSG00000227372	0	0	TP73-AS1	0.283261	0.004198	0.0175325	-0.197154	0.0425767	0.11921
AL136528.1	ENSG00000227589.1	chr1	3658938	3668772	-	AL136528.1	lncRNA	ENSG00000227589	0	0	AL136528.1	0.245239	0.625694	0.747123	-0.581482	0.432389	0.636953
CCDC27	ENSG00000162592.10	chr1	3746460	3771645	+	CCDC27	protein_coding	ENSG00000162592	-1	0	CCDC27	-1.58544	0.027587	0.0808213	0.102916	0.867818	0.937232
SMIM1	ENSG00000235169.8	chr1	3772761	3775982	+	SMIM1	protein_coding	ENSG00000235169	-1	-1	SMIM1	-1.3081	0.00379683	0.016077	-1.46569	0.0131111	0.0449824
LRRC47	ENSG00000130764.10	chr1	3778559	3796498	-	LRRC47	protein_coding	ENSG00000130764	0	0	LRRC47	0.489859	7.71071e-09	1.0173e-07	0.127193	0.136595	0.291641
RN7SL574P	ENSG00000266075.2	chr1	3782815	3783111	+	RN7SL574P	misc_RNA	ENSG00000266075	0	0	RN7SL574P	-0.389249	0.659125	0.773295	-0.674707	0.533242	0.725237
AL365330.1	ENSG00000272153.1	chr1	3785008	3785538	+	AL365330.1	lncRNA	ENSG00000272153	0	0	AL365330.1	-0.959498	0.0759976	0.172644	-0.0961605	0.870149	0.9385
CEP104	ENSG00000116198.13	chr1	3812086	3857214	-	CEP104	protein_coding	ENSG00000116198	0	0	CEP104	0.46137	6.56048e-08	7.67195e-07	-0.197437	0.0226285	0.0709026
DFFB	ENSG00000169598.15	chr1	3857267	3885429	+	DFFB	protein_coding	ENSG00000169598	0	0	DFFB	-0.367496	0.156391	0.291176	0.170115	0.507672	0.702671
C1orf174	ENSG00000198912.11	chr1	3889125	3900293	-	C1orf174	protein_coding	ENSG00000198912	0	0	C1orf174	0.121656	0.207066	0.354574	-0.176487	0.0609456	0.158229
LINC01134	ENSG00000236423.6	chr1	3900352	3917225	+	LINC01134	lncRNA	ENSG00000236423	0	0	LINC01134	0.257543	0.471613	0.620217	0.381758	0.18198	0.358409
LINC01346	ENSG00000233304.7	chr1	3940486	3955262	+	LINC01346	lncRNA	ENSG00000233304	0	0	LINC01346	-4.9437	0.0711783	0.164382	2.70675	0.328768	0.536275
LINC01345	ENSG00000226374.3	chr1	3944547	3949024	-	LINC01345	lncRNA	ENSG00000226374	-1	0	LINC01345	-3.85574	0.0288035	0.0835214	1.48376	0.462557	0.663866
EEF1DP6	ENSG00000229280.1	chr1	4175528	4175899	-	EEF1DP6	processed_pseudogene	ENSG00000229280	0	0	EEF1DP6	-3.44416	0.392855	1	0	1	1
LINC01777	ENSG00000235054.4	chr1	4412027	4424689	+	LINC01777	lncRNA	ENSG00000235054	0	0	LINC01777	-2.99934	0.271519	0.427599	3.18313	0.262573	1
Z98747.1	ENSG00000227169.2	chr1	4551735	4552145	-	Z98747.1	lncRNA	ENSG00000227169	0	0	Z98747.1	-2.43805	0.573243	1	0	1	1
LINC01646	ENSG00000232596.3	chr1	4571481	4594016	+	LINC01646	lncRNA	ENSG00000232596	0	0	LINC01646	-4.85711	0.0507629	0.128102	2.85975	0.264658	1
AJAP1	ENSG00000196581.11	chr1	4654609	4792534	+	AJAP1	protein_coding	ENSG00000196581	1	-1	AJAP1	1.57216	2.30844e-114	1.6406e-111	-1.3307	1.29298e-81	1.13113e-79
LINC02782	ENSG00000231510.1	chr1	5086459	5090899	-	LINC02782	lncRNA	ENSG00000231510	0	0	LINC02782	-3.18047	0.459077	1	0	1	1
Z98259.1	ENSG00000260972.1	chr1	5492978	5494674	+	Z98259.1	lncRNA	ENSG00000260972	0	0	Z98259.1	-3.86241	0.2721	0.428209	3.44614	0.328855	1
Z97988.2	ENSG00000283356.1	chr1	5554747	5554881	+	Z97988.2	unprocessed_pseudogene	ENSG00000283356	0	0	Z97988.2	-0.591073	0.890355	1	0	1	1
AL365255.1	ENSG00000236948.2	chr1	5561709	5668295	-	AL365255.1	lncRNA	ENSG00000236948	0	0	AL365255.1	-3.08867	0.108338	0.223433	-0.958036	0.677631	1
Z97988.1	ENSG00000264341.1	chr1	5564071	5564143	+	Z97988.1	miRNA	ENSG00000264341	0	0	Z97988.1	0	1	1	2.86117	0.506589	1
MIR4689	ENSG00000264101.1	chr1	5862672	5862741	-	MIR4689	miRNA	ENSG00000264101	0	0	MIR4689	-1.85336	0.671367	1	-2.43839	0.573171	1
NPHP4	ENSG00000131697.18	chr1	5862811	5992473	-	NPHP4	protein_coding	ENSG00000131697	0	0	NPHP4	-0.24173	0.0139372	0.0468432	-0.646297	6.68159e-11	7.3903e-10
KCNAB2	ENSG00000069424.15	chr1	5990927	6101193	+	KCNAB2	protein_coding	ENSG00000069424	0	0	KCNAB2	-0.256066	0.0413568	0.109881	0.181609	0.128477	0.278757
CHD5	ENSG00000116254.18	chr1	6101787	6180321	-	CHD5	protein_coding	ENSG00000116254	0	0	CHD5	0.265837	0.0854563	0.187832	-0.465173	0.000215307	0.0011398
AL031847.1	ENSG00000226944.1	chr1	6204840	6205780	-	AL031847.1	lncRNA	ENSG00000226944	-1	0	AL031847.1	-2.1699	0.0120894	0.041854	0.489555	0.595437	0.773405
RPL22	ENSG00000116251.11	chr1	6185020	6209389	-	RPL22	protein_coding	ENSG00000116251	0	0	RPL22	-0.20438	0.0372801	0.101623	-0.321974	0.000978058	0.0045493
RNF207	ENSG00000158286.13	chr1	6205475	6221299	+	RNF207	protein_coding	ENSG00000158286	0	0	RNF207	-0.806978	8.17207e-06	6.76373e-05	0.248213	0.20956	0.395992
ICMT	ENSG00000116237.16	chr1	6221193	6235972	-	ICMT	protein_coding	ENSG00000116237	0	0	ICMT	0.650035	1.15312e-32	8.19522e-31	-0.493441	1.01598e-16	1.66319e-15
LINC00337	ENSG00000225077.3	chr1	6234692	6239444	+	LINC00337	lncRNA	ENSG00000225077	0	-1	LINC00337	0.231554	0.617371	0.740801	-1.08756	0.0422112	0.118367
HES3	ENSG00000173673.8	chr1	6244179	6245578	+	HES3	protein_coding	ENSG00000173673	0	0	HES3	-0.580003	0.810569	1	0.740743	0.746009	1
GPR153	ENSG00000158292.7	chr1	6247353	6261098	-	GPR153	protein_coding	ENSG00000158292	0	0	GPR153	-0.109485	0.418724	0.573301	-0.275006	0.0230985	0.0722168
ACOT7	ENSG00000097021.19	chr1	6264269	6394391	-	ACOT7	protein_coding	ENSG00000097021	0	0	ACOT7	0.57684	6.43885e-12	1.1854e-10	0.207046	0.0131615	0.0451413
AL031848.2	ENSG00000271746.1	chr1	6393555	6394391	+	AL031848.2	lncRNA	ENSG00000271746	0	0	AL031848.2	0	1	1	0	1	1
HES2	ENSG00000069812.11	chr1	6412418	6424670	-	HES2	protein_coding	ENSG00000069812	1	0	HES2	1.13111	2.3834e-12	4.59211e-11	0.962204	1.97091e-18	3.55848e-17
ESPN	ENSG00000187017.17	chr1	6424776	6461367	+	ESPN	protein_coding	ENSG00000187017	0	0	ESPN	-0.833926	0.0256156	0.0763038	-0.602957	0.0402864	0.113954
MIR4252	ENSG00000265392.1	chr1	6429834	6429896	-	MIR4252	miRNA	ENSG00000265392	0	0	MIR4252	-2.44116	0.572739	1	-0.958029	0.827924	1
AL031848.1	ENSG00000231868.1	chr1	6443034	6447006	-	AL031848.1	lncRNA	ENSG00000231868	0	0	AL031848.1	-2.43931	0.325099	0.483076	-2.31939	0.314209	1
TNFRSF25	ENSG00000215788.10	chr1	6460786	6466195	-	TNFRSF25	protein_coding	ENSG00000215788	0	0	TNFRSF25	0.672346	2.10831e-07	2.30452e-06	0.441659	0.000325283	0.00166731
PLEKHG5	ENSG00000171680.22	chr1	6466092	6520061	-	PLEKHG5	protein_coding	ENSG00000171680	0	0	PLEKHG5	0.658153	3.08501e-12	5.8718e-11	0.478335	1.93242e-07	1.5684e-06
NOL9	ENSG00000162408.11	chr1	6521347	6554513	-	NOL9	protein_coding	ENSG00000162408	0	0	NOL9	0.536427	2.76725e-12	5.30453e-11	0.202264	0.00985208	0.0352615
RNU6-731P	ENSG00000253022.1	chr1	6540854	6540964	+	RNU6-731P	snRNA	ENSG00000253022	0	0	RNU6-731P	-0.00277103	0.997375	1	-0.0952896	0.91055	0.96019
AL591866.1	ENSG00000229519.2	chr1	6547905	6548619	+	AL591866.1	processed_pseudogene	ENSG00000229519	0	0	AL591866.1	0.240973	0.469326	0.618093	-0.191597	0.59264	0.771252
TAS1R1	ENSG00000173662.21	chr1	6555307	6579755	+	TAS1R1	protein_coding	ENSG00000173662	0	0	TAS1R1	-0.280338	0.720553	0.81834	1.35142	0.0827006	0.200449
ZBTB48	ENSG00000204859.13	chr1	6579994	6589280	+	ZBTB48	protein_coding	ENSG00000204859	0	0	ZBTB48	0.121954	0.451615	0.602792	-0.128778	0.427344	0.63239
KLHL21	ENSG00000162413.16	chr1	6590724	6614607	-	KLHL21	protein_coding	ENSG00000162413	1	1	KLHL21	1.14918	5.43814e-23	2.38184e-21	1.63207	7.10305e-45	3.13624e-43
PHF13	ENSG00000116273.6	chr1	6613731	6624030	+	PHF13	protein_coding	ENSG00000116273	0	0	PHF13	0.0648442	0.338845	0.496567	-0.484172	7.01749e-12	8.38978e-11
THAP3	ENSG00000041988.15	chr1	6624866	6635586	+	THAP3	protein_coding	ENSG00000041988	0	0	THAP3	0.35071	0.0579784	0.141333	0.0694108	0.714708	0.850165
DNAJC11	ENSG00000007923.16	chr1	6634168	6701924	-	DNAJC11	protein_coding	ENSG00000007923	0	0	DNAJC11	0.386905	0.000109865	0.000718826	0.359479	0.000330464	0.0016905
LINC01672	ENSG00000228750.7	chr1	6724637	6730012	+	LINC01672	lncRNA	ENSG00000228750	0	0	LINC01672	-2.66634	0.194749	0.33969	3.18316	0.163894	0.332903
CAMTA1-DT	ENSG00000237436.1	chr1	6783892	6784843	-	CAMTA1-DT	lncRNA	ENSG00000237436	0	-1	CAMTA1-DT	-0.202117	0.750052	0.840714	-1.33248	0.0343965	0.100125
CAMTA1	ENSG00000171735.19	chr1	6785454	7769706	+	CAMTA1	protein_coding	ENSG00000171735	0	0	CAMTA1	0.0554883	0.59775	0.725209	-0.29029	0.00365237	0.0148457
AL590128.1	ENSG00000227950.1	chr1	6834333	6834618	-	AL590128.1	processed_pseudogene	ENSG00000227950	0	0	AL590128.1	0.203417	0.806905	0.880914	-0.581138	0.447967	0.650524
AL512330.1	ENSG00000237365.1	chr1	7008376	7014279	-	AL512330.1	lncRNA	ENSG00000237365	0	0	AL512330.1	-2.86233	0.478145	1	2.86118	0.478346	1
RNU1-8P	ENSG00000207056.1	chr1	7219360	7219524	+	RNU1-8P	snRNA	ENSG00000207056	0	0	RNU1-8P	-1.80864	0.469798	0.618586	3.86099	0.132002	1
CAMTA1-IT1	ENSG00000237402.1	chr1	7368942	7370270	+	CAMTA1-IT1	lncRNA	ENSG00000237402	0	0	CAMTA1-IT1	-3.17482	0.459896	1	3.18309	0.458715	1
CAMTA1-AS2	ENSG00000237728.2	chr1	7382487	7389754	-	CAMTA1-AS2	lncRNA	ENSG00000237728	0	0	CAMTA1-AS2	-2.69871	0.0502178	0.127155	0.519288	0.699063	0.839786
CAMTA1-AS1	ENSG00000225126.1	chr1	7441096	7441554	-	CAMTA1-AS1	lncRNA	ENSG00000225126	0	0	CAMTA1-AS1	-2.43806	0.573242	1	-0.958029	0.827924	1
AL359881.3	ENSG00000270171.1	chr1	7693124	7694844	-	AL359881.3	lncRNA	ENSG00000270171	0	0	AL359881.3	-1.16936	0.331431	0.489128	-1.31811	0.185059	0.362364
AL359881.2	ENSG00000270035.1	chr1	7698303	7698872	-	AL359881.2	lncRNA	ENSG00000270035	0	0	AL359881.2	-1.5872	0.344317	0.502048	-1.16653	0.385228	0.594273
AL359881.1	ENSG00000269978.1	chr1	7700704	7700970	-	AL359881.1	lncRNA	ENSG00000269978	0	0	AL359881.1	0.289195	0.791808	0.87055	-0.9035	0.361149	0.570019
VAMP3	ENSG00000049245.13	chr1	7771296	7781432	+	VAMP3	protein_coding	ENSG00000049245	0	0	VAMP3	-0.192381	0.0340825	0.0949055	0.740849	1.09236e-15	1.68402e-14
Z98884.2	ENSG00000269925.1	chr1	7776383	7776775	+	Z98884.2	lncRNA	ENSG00000269925	0	0	Z98884.2	-0.457512	0.246313	0.399745	0.10325	0.83576	0.919673
PER3	ENSG00000049246.14	chr1	7784320	7845177	+	PER3	protein_coding	ENSG00000049246	0	0	PER3	-0.669117	7.90218e-09	1.04074e-07	-0.89952	3.75095e-09	3.5949e-08
Z98884.1	ENSG00000236266.1	chr1	7810242	7827342	-	Z98884.1	lncRNA	ENSG00000236266	0	0	Z98884.1	-0.498887	0.479118	0.626753	-0.648703	0.488978	0.686657
UTS2	ENSG00000049247.13	chr1	7843083	7853512	-	UTS2	protein_coding	ENSG00000049247	0	0	UTS2	0.318086	0.89059	0.934294	-0.412252	0.862027	1
TNFRSF9	ENSG00000049249.8	chr1	7915894	7943165	-	TNFRSF9	protein_coding	ENSG00000049249	-1	1	TNFRSF9	-4.06619	1.66696e-23	7.50171e-22	2.43099	1.02666e-13	1.3906e-12
AL009183.1	ENSG00000270330.1	chr1	7942372	7942726	+	AL009183.1	processed_pseudogene	ENSG00000270330	0	0	AL009183.1	-4.44003	0.29014	1	0	1	1
PARK7	ENSG00000116288.13	chr1	7954291	7985505	+	PARK7	protein_coding	ENSG00000116288	0	0	PARK7	0.333628	0.0273365	0.0802121	0.33438	0.0285604	0.0860299
AL034417.3	ENSG00000238290.1	chr1	8026738	8122702	+	AL034417.3	lncRNA	ENSG00000238290	-1	0	AL034417.3	-3.39294	0.00211235	0.00975669	0.896998	0.393685	0.601688
ERRFI1	ENSG00000116285.13	chr1	8004404	8026309	-	ERRFI1	protein_coding	ENSG00000116285	0	1	ERRFI1	-0.177454	0.06679	0.156644	2.22674	9.86206e-131	1.89202e-128
AL034417.2	ENSG00000232848.1	chr1	8057245	8058463	-	AL034417.2	processed_pseudogene	ENSG00000232848	0	0	AL034417.2	-2.17007	0.296316	1	0.00375857	0.998757	1
AL034417.1	ENSG00000200344.1	chr1	7982881	7982983	-	AL034417.1	misc_RNA	ENSG00000200344	0	0	AL034417.1	-1.00196	0.514425	0.65673	0.156361	0.912418	0.961294
AL358876.1	ENSG00000229305.1	chr1	8189824	8192770	+	AL358876.1	processed_pseudogene	ENSG00000229305	0	0	AL358876.1	-4.02599	0.25604	1	2.44456	0.498229	1
LINC01714	ENSG00000227634.3	chr1	8201518	8215210	+	LINC01714	lncRNA	ENSG00000227634	0	0	LINC01714	-1.2823	0.424577	0.578577	2.44516	0.235088	0.428685
RNU1-7P	ENSG00000200975.1	chr1	8206434	8206597	-	RNU1-7P	snRNA	ENSG00000200975	0	0	RNU1-7P	-0.807518	0.682887	1	1.8613	0.428146	1
AL358876.2	ENSG00000233645.1	chr1	8218190	8220529	-	AL358876.2	lncRNA	ENSG00000233645	-1	0	AL358876.2	-4.66449	0.0236253	0.0716329	2.22027	0.296104	1
RNU6-991P	ENSG00000251977.1	chr1	8292157	8292263	-	RNU6-991P	snRNA	ENSG00000251977	0	0	RNU6-991P	0	1	1	0	1	1
SLC45A1	ENSG00000162426.14	chr1	8317826	8344167	+	SLC45A1	protein_coding	ENSG00000162426	-1	0	SLC45A1	-1.04683	0.0153985	0.0507672	0.178145	0.652965	0.810548
RERE	ENSG00000142599.19	chr1	8352397	8848921	-	RERE	protein_coding	ENSG00000142599	0	0	RERE	-0.284165	0.00396548	0.0166724	-0.254148	0.00992691	0.0355061
RERE-AS1	ENSG00000232912.6	chr1	8424645	8435013	+	RERE-AS1	lncRNA	ENSG00000232912	0	0	RERE-AS1	0.0862649	0.87172	0.923008	-0.392352	0.437668	0.641072
AL096855.1	ENSG00000221083.1	chr1	8511795	8511919	-	AL096855.1	snoRNA	ENSG00000221083	0	0	AL096855.1	-1.00514	0.763269	1	-0.958032	0.785168	1
AL096855.2	ENSG00000270282.1	chr1	8512653	8513021	+	AL096855.2	processed_pseudogene	ENSG00000270282	-1	0	AL096855.2	-4.17983	0.0287215	0.0833476	-0.803524	0.635489	1
RPL7P11	ENSG00000234619.1	chr1	8750430	8751087	+	RPL7P11	processed_pseudogene	ENSG00000234619	0	0	RPL7P11	-0.277434	0.743878	0.836457	0.852164	0.32085	0.527451
RPL7P7	ENSG00000224315.2	chr1	8786211	8786913	-	RPL7P7	processed_pseudogene	ENSG00000224315	0	0	RPL7P7	-0.235945	0.748045	0.839344	0.255448	0.716677	0.851537
AL357552.1	ENSG00000222511.2	chr1	8796571	8796673	-	AL357552.1	misc_RNA	ENSG00000222511	0	0	AL357552.1	-1.08921	0.213009	0.361829	0.473716	0.559271	0.746773
AL357552.2	ENSG00000226545.1	chr1	8798475	8799506	+	AL357552.2	unprocessed_pseudogene	ENSG00000226545	0	0	AL357552.2	-0.302331	0.737204	0.831236	0.681524	0.430437	0.635428
RPL23AP19	ENSG00000229716.2	chr1	8831007	8831375	+	RPL23AP19	processed_pseudogene	ENSG00000229716	0	0	RPL23AP19	-2.85774	0.402087	1	0.00375856	0.999152	1
ENO1	ENSG00000074800.16	chr1	8861000	8879190	-	ENO1	protein_coding	ENSG00000074800	0	0	ENO1	0.2784	0.00244921	0.0110564	0.388501	2.40694e-05	0.000148593
MIR6728	ENSG00000274258.1	chr1	8866502	8866590	-	MIR6728	miRNA	ENSG00000274258	0	0	MIR6728	1.47785	0.677287	1	0.00375855	0.999178	1
ENO1-AS1	ENSG00000230679.1	chr1	8878835	8879894	+	ENO1-AS1	lncRNA	ENSG00000230679	0	0	ENO1-AS1	-0.862989	0.34214	0.499938	0.209379	0.818323	0.910296
RNU6-304P	ENSG00000201725.1	chr1	8883427	8883533	-	RNU6-304P	snRNA	ENSG00000201725	0	0	RNU6-304P	0.00350434	0.999281	1	3.6668	0.33903	1
HMGN2P17	ENSG00000238249.2	chr1	8893409	8894151	+	HMGN2P17	processed_pseudogene	ENSG00000238249	0	0	HMGN2P17	-1.58762	0.189083	0.332657	-0.317823	0.807641	0.904838
AL139415.1	ENSG00000232208.2	chr1	8907393	8907744	-	AL139415.1	processed_pseudogene	ENSG00000232208	0	0	AL139415.1	-3.85633	0.367317	1	0	1	1
AL139415.2	ENSG00000232663.2	chr1	8909742	8909904	+	AL139415.2	processed_pseudogene	ENSG00000232663	0	0	AL139415.2	-3.17858	0.459351	1	0	1	1
CA6	ENSG00000131686.15	chr1	8945867	8975092	+	CA6	protein_coding	ENSG00000131686	-1	0	CA6	-3.24774	0.0224654	0.068769	0.417964	0.797911	0.899745
RN7SL451P	ENSG00000265141.2	chr1	8979576	8979874	-	RN7SL451P	misc_RNA	ENSG00000265141	0	0	RN7SL451P	-4.02584	0.346253	1	0	1	1
SLC2A7	ENSG00000197241.3	chr1	9003300	9026345	-	SLC2A7	protein_coding	ENSG00000197241	0	1	SLC2A7	-3.0886	0.0816225	0.181725	4.0305	0.0336769	0.09852
SLC2A5	ENSG00000142583.18	chr1	9035106	9088478	-	SLC2A5	protein_coding	ENSG00000142583	0	0	SLC2A5	-1.03323	0.103161	0.215568	0.518139	0.462991	0.664151
AL158048.1	ENSG00000252404.1	chr1	9082696	9082879	+	AL158048.1	scaRNA	ENSG00000252404	0	0	AL158048.1	0	1	1	0	1	1
GPR157	ENSG00000180758.12	chr1	9100305	9129102	-	GPR157	protein_coding	ENSG00000180758	0	0	GPR157	0.20528	0.155216	0.289531	0.459954	0.000980677	0.00455915
MIR34AHG	ENSG00000228526.7	chr1	9148011	9198906	-	MIR34AHG	lncRNA	ENSG00000228526	0	1	MIR34AHG	0.919133	6.60763e-18	2.11641e-16	1.22993	1.7659e-28	4.89705e-27
LNCTAM34A	ENSG00000234546.4	chr1	9182004	9196284	+	LNCTAM34A	lncRNA	ENSG00000234546	0	1	LNCTAM34A	0.904955	0.00134278	0.00659199	1.07359	0.000365519	0.00185422
H6PD	ENSG00000049239.12	chr1	9234775	9271337	+	H6PD	protein_coding	ENSG00000049239	0	0	H6PD	-0.902853	1.01517e-26	5.69873e-25	-0.819759	1.23697e-21	2.59795e-20
SPSB1	ENSG00000171621.14	chr1	9292894	9369532	+	SPSB1	protein_coding	ENSG00000171621	0	0	SPSB1	-0.6873	1.80049e-12	3.51031e-11	-0.18522	0.0611637	0.15859
AL928921.1	ENSG00000235263.1	chr1	9501092	9503471	-	AL928921.1	lncRNA	ENSG00000235263	0	0	AL928921.1	-2.44727	0.570725	1	2.44614	0.570927	1
SLC25A33	ENSG00000171612.7	chr1	9539465	9585173	+	SLC25A33	protein_coding	ENSG00000171612	0	0	SLC25A33	0.807829	0.00365278	0.0155573	-0.149598	0.586896	0.76691
AL954705.1	ENSG00000231181.1	chr1	9576427	9576985	+	AL954705.1	processed_pseudogene	ENSG00000231181	0	0	AL954705.1	-0.0770601	0.929191	0.957074	-1.11234	0.276673	0.47809
TMEM201	ENSG00000188807.13	chr1	9588911	9614877	+	TMEM201	protein_coding	ENSG00000188807	0	0	TMEM201	0.69854	2.11434e-12	4.09675e-11	-0.120716	0.242251	0.437211
PIK3CD	ENSG00000171608.16	chr1	9651731	9729114	+	PIK3CD	protein_coding	ENSG00000171608	0	1	PIK3CD	0.418343	0.00433139	0.017982	1.63809	1.57432e-29	4.55843e-28
PIK3CD-AS1	ENSG00000179840.5	chr1	9652610	9654586	-	PIK3CD-AS1	lncRNA	ENSG00000179840	0	0	PIK3CD-AS1	-0.00253581	0.998825	1	1.00327	0.532361	0.724494
AL691449.1	ENSG00000233268.3	chr1	9660828	9662626	-	AL691449.1	processed_pseudogene	ENSG00000233268	0	0	AL691449.1	-1.3224	0.481467	0.628698	-0.259619	0.877443	1
PIK3CD-AS2	ENSG00000231789.2	chr1	9672426	9687555	-	PIK3CD-AS2	lncRNA	ENSG00000231789	0	-1	PIK3CD-AS2	-0.119972	0.834786	0.898833	-2.14367	0.000111509	0.000621399
CLSTN1	ENSG00000171603.18	chr1	9728926	9823984	-	CLSTN1	protein_coding	ENSG00000171603	0	0	CLSTN1	0.206053	0.00537138	0.0214676	-0.28795	8.60006e-05	0.000487699
MZT1P1	ENSG00000271264.1	chr1	9780822	9781240	+	MZT1P1	processed_pseudogene	ENSG00000271264	0	0	MZT1P1	0.438721	0.571388	0.703847	0.437106	0.545825	0.735106
AL357140.3	ENSG00000280113.2	chr1	9826289	9828271	-	AL357140.3	TEC	ENSG00000280113	0	0	AL357140.3	-0.579289	0.818592	0.888227	-0.892858	0.755605	1
CTNNBIP1	ENSG00000178585.15	chr1	9848276	9910336	-	CTNNBIP1	protein_coding	ENSG00000178585	0	0	CTNNBIP1	0.723489	6.05162e-11	1.0104e-09	-0.709407	1.3411e-08	1.2355e-07
AL357140.1	ENSG00000223989.1	chr1	9848318	9850154	+	AL357140.1	lncRNA	ENSG00000223989	0	0	AL357140.1	0	1	1	0	1	1
LZIC	ENSG00000162441.12	chr1	9922113	9943407	-	LZIC	protein_coding	ENSG00000162441	0	0	LZIC	0.693182	1.31961e-08	1.69644e-07	0.143253	0.228532	0.420201
AL357140.2	ENSG00000228150.1	chr1	9942923	9949974	+	AL357140.2	lncRNA	ENSG00000228150	0	0	AL357140.2	0.65516	0.118525	0.238447	0.664146	0.157143	0.322485
NMNAT1	ENSG00000173614.14	chr1	9943428	9985501	+	NMNAT1	protein_coding	ENSG00000173614	0	0	NMNAT1	0.362959	0.0414018	0.10997	0.0454766	0.812774	0.90784
RN7SKP269	ENSG00000202415.1	chr1	9947318	9947636	+	RN7SKP269	misc_RNA	ENSG00000202415	0	0	RN7SKP269	0.0458095	0.917452	0.950073	-0.244301	0.622966	0.792489
TMEM274P	ENSG00000283611.2	chr1	9950572	9960787	-	TMEM274P	unitary_pseudogene	ENSG00000283611	0	0	TMEM274P	-0.228793	0.656447	0.771264	-0.3404	0.543257	0.733239
MIR5697	ENSG00000265521.1	chr1	9967381	9967458	+	MIR5697	miRNA	ENSG00000265521	0	0	MIR5697	-0.963399	0.745324	1	-0.998009	0.717064	1
AL603962.1	ENSG00000241326.1	chr1	9983141	9984568	+	AL603962.1	lncRNA	ENSG00000241326	0	0	AL603962.1	0	1	1	0	1	1
RBP7	ENSG00000162444.12	chr1	9997206	10016021	+	RBP7	protein_coding	ENSG00000162444	0	0	RBP7	0.458343	0.176416	0.316906	-0.581155	0.347218	0.556138
UBE4B	ENSG00000130939.20	chr1	10032832	10181239	+	UBE4B	protein_coding	ENSG00000130939	0	0	UBE4B	-0.169239	0.0106549	0.0377907	0.204379	0.00206933	0.00895302
AL590639.1	ENSG00000224340.1	chr1	10054445	10054781	-	AL590639.1	processed_pseudogene	ENSG00000224340	-1	0	AL590639.1	-2.11697	0.0155228	0.051092	0.506132	0.52507	0.718746
PGAM1P11	ENSG00000233623.2	chr1	10058671	10059648	+	PGAM1P11	processed_pseudogene	ENSG00000233623	0	0	PGAM1P11	-1.53151	0.058462	0.142235	-0.280539	0.694045	0.836522
RNU6-828P	ENSG00000201746.1	chr1	10163268	10163374	+	RNU6-828P	snRNA	ENSG00000201746	0	0	RNU6-828P	-0.778878	0.547861	0.684237	0.487923	0.724925	0.855925
KIF1B	ENSG00000054523.17	chr1	10210805	10381603	+	KIF1B	protein_coding	ENSG00000054523	0	0	KIF1B	0.341362	7.34516e-07	7.36608e-06	0.381187	2.51994e-08	2.25872e-07
AL358013.1	ENSG00000264881.1	chr1	10227718	10227803	+	AL358013.1	miRNA	ENSG00000264881	0	0	AL358013.1	0.895896	0.727324	1	0.419989	0.856423	1
RNU6-37P	ENSG00000199562.1	chr1	10298966	10299072	+	RNU6-37P	snRNA	ENSG00000199562	0	0	RNU6-37P	0.0932395	0.879139	0.927604	0.691813	0.288324	0.491446
RN7SL731P	ENSG00000264501.2	chr1	10306465	10306757	+	RN7SL731P	misc_RNA	ENSG00000264501	0	0	RN7SL731P	0	1	1	0	1	1
PGD	ENSG00000142657.21	chr1	10398592	10420511	+	PGD	protein_coding	ENSG00000142657	0	0	PGD	-0.389897	0.00103367	0.00524594	0.807345	1.16306e-11	1.36464e-10
AL139424.1	ENSG00000271989.1	chr1	10429881	10430677	-	AL139424.1	lncRNA	ENSG00000271989	0	0	AL139424.1	0.000833469	0.999429	1	-0.733688	0.563541	0.749546
CENPS	ENSG00000175279.22	chr1	10430433	10442808	+	CENPS	protein_coding	ENSG00000175279	0	-1	CENPS	0.707093	0.0315548	0.0895415	-1.15764	0.00249007	0.0105487
CORT	ENSG00000241563.3	chr1	10449719	10451902	+	CORT	protein_coding	ENSG00000241563	0	0	CORT	-0.00196504	0.997544	1	-0.837145	0.187818	0.366171
DFFA	ENSG00000160049.12	chr1	10456522	10472529	-	DFFA	protein_coding	ENSG00000160049	0	0	DFFA	0.722935	7.75213e-21	3.04166e-19	0.340322	2.41165e-05	0.000148855
AL354956.1	ENSG00000203469.2	chr1	10458555	10459338	+	AL354956.1	lncRNA	ENSG00000203469	0	0	AL354956.1	0	1	1	0	1	1
PEX14	ENSG00000142655.13	chr1	10472288	10630758	+	PEX14	protein_coding	ENSG00000142655	0	0	PEX14	0.133288	0.218659	0.369039	0.0165222	0.877893	0.942845
RN7SL614P	ENSG00000243267.3	chr1	10616836	10617115	+	RN7SL614P	misc_RNA	ENSG00000243267	0	0	RN7SL614P	-0.253632	0.722762	0.819689	-0.663437	0.361328	0.57011
CASZ1	ENSG00000130940.15	chr1	10636604	10796650	-	CASZ1	protein_coding	ENSG00000130940	0	-1	CASZ1	0.333533	0.00761829	0.0286528	-1.57945	4.61696e-38	1.71923e-36
AL139423.1	ENSG00000272078.1	chr1	10639241	10654333	+	AL139423.1	lncRNA	ENSG00000272078	0	-1	AL139423.1	-0.129837	0.705324	0.80713	-1.44063	4.13197e-05	0.000246595
HSPE1P24	ENSG00000225158.2	chr1	10895761	10895998	+	HSPE1P24	processed_pseudogene	ENSG00000225158	0	0	HSPE1P24	-3.17479	0.4599	1	0	1	1
C1orf127	ENSG00000175262.14	chr1	10946471	10982037	-	C1orf127	protein_coding	ENSG00000175262	0	1	C1orf127	-3.00072	0.0753959	0.17168	4.76809	0.0158433	0.0528529
CFL1P6	ENSG00000215785.2	chr1	10990978	10991797	-	CFL1P6	processed_pseudogene	ENSG00000215785	0	0	CFL1P6	-1.58514	0.457511	0.607803	1.48399	0.534514	1
TARDBP	ENSG00000120948.17	chr1	11012344	11026420	+	TARDBP	protein_coding	ENSG00000120948	0	0	TARDBP	0.0856804	0.374204	0.531311	0.239698	0.0144649	0.0489112
MASP2	ENSG00000009724.17	chr1	11026523	11047239	-	MASP2	protein_coding	ENSG00000009724	0	0	MASP2	-0.383198	0.0837142	0.185159	-0.0414042	0.861703	0.933927
AL109811.2	ENSG00000271895.2	chr1	11029659	11030528	+	AL109811.2	lncRNA	ENSG00000271895	0	0	AL109811.2	0.102863	0.703959	0.80608	0.179842	0.547584	0.736413
SRM	ENSG00000116649.10	chr1	11054584	11060020	-	SRM	protein_coding	ENSG00000116649	1	0	SRM	1.04748	5.5607e-25	2.84199e-23	0.332567	0.00100692	0.00466633
EXOSC10	ENSG00000171824.14	chr1	11066618	11099869	-	EXOSC10	protein_coding	ENSG00000171824	0	0	EXOSC10	0.366402	3.7963e-11	6.42675e-10	-0.0342337	0.550741	0.739216
AL109811.1	ENSG00000226849.1	chr1	11068471	11073097	+	AL109811.1	lncRNA	ENSG00000226849	0	0	AL109811.1	-0.334063	0.577213	0.708435	-0.674135	0.291077	0.494771
EXOSC10-AS1	ENSG00000230337.1	chr1	11099675	11102100	+	EXOSC10-AS1	lncRNA	ENSG00000230337	0	0	EXOSC10-AS1	0.701432	0.308474	0.466379	0.720071	0.341593	0.549884
MTOR	ENSG00000198793.13	chr1	11106535	11262551	-	MTOR	protein_coding	ENSG00000198793	0	0	MTOR	0.405938	2.63462e-13	5.61303e-12	-0.119381	0.0345714	0.100545
MTOR-AS1	ENSG00000225602.5	chr1	11143898	11149537	+	MTOR-AS1	lncRNA	ENSG00000225602	0	0	MTOR-AS1	-0.127298	0.778753	0.861325	-0.434459	0.366392	0.575442
RNU6-537P	ENSG00000253086.1	chr1	11152350	11152452	+	RNU6-537P	snRNA	ENSG00000253086	0	0	RNU6-537P	0.832024	0.522539	0.663357	0.324629	0.808783	0.905531
ANGPTL7	ENSG00000171819.5	chr1	11189355	11195981	+	ANGPTL7	protein_coding	ENSG00000171819	0	0	ANGPTL7	0.197792	0.618747	0.741838	-0.0826548	0.837795	0.920516
RNU6-291P	ENSG00000207451.1	chr1	11226254	11226360	+	RNU6-291P	snRNA	ENSG00000207451	0	0	RNU6-291P	0.738665	0.622714	0.744864	-0.581263	0.643379	0.805052
RPL39P6	ENSG00000238173.1	chr1	11232963	11233112	+	RPL39P6	processed_pseudogene	ENSG00000238173	0	0	RPL39P6	-0.195457	0.880149	0.92828	1.00342	0.433757	0.637976
UBIAD1	ENSG00000120942.13	chr1	11273206	11296049	+	UBIAD1	protein_coding	ENSG00000120942	0	0	UBIAD1	0.701742	4.99496e-09	6.7674e-08	-0.276128	0.028918	0.0869635
UBE2V2P3	ENSG00000238199.1	chr1	11278616	11279351	-	UBE2V2P3	processed_pseudogene	ENSG00000238199	1	0	UBE2V2P3	1.78688	0.0186862	0.0594571	0.266709	0.752446	0.87304
MTCYBP45	ENSG00000224338.2	chr1	11425257	11425821	-	MTCYBP45	processed_pseudogene	ENSG00000224338	0	0	MTCYBP45	-2.85763	0.507113	1	0	1	1
DISP3	ENSG00000204624.8	chr1	11479155	11537551	+	DISP3	protein_coding	ENSG00000204624	-1	0	DISP3	-1.03665	0.0146445	0.0487678	-0.439886	0.267859	0.46811
LINC01647	ENSG00000235643.2	chr1	11609468	11613358	+	LINC01647	lncRNA	ENSG00000235643	0	0	LINC01647	-2.447	0.407392	1	-0.891818	0.767162	1
FBXO2	ENSG00000116661.11	chr1	11637018	11655785	-	FBXO2	protein_coding	ENSG00000116661	0	0	FBXO2	-0.441066	0.139883	0.268701	0.846566	6.99358e-05	0.00040237
FBXO44	ENSG00000132879.14	chr1	11654375	11663327	+	FBXO44	protein_coding	ENSG00000132879	0	0	FBXO44	0.336224	0.00442225	0.0182886	0.586781	1.54882e-07	1.27059e-06
FBXO6	ENSG00000116663.11	chr1	11664200	11674354	+	FBXO6	protein_coding	ENSG00000116663	0	0	FBXO6	0.198321	0.327544	0.485388	0.0491562	0.811622	0.907156
MAD2L2	ENSG00000116670.15	chr1	11674480	11691650	-	MAD2L2	protein_coding	ENSG00000116670	0	0	MAD2L2	-0.0537405	0.710158	0.810788	-0.867745	4.32071e-09	4.1265e-08
DRAXIN	ENSG00000162490.7	chr1	11691710	11725857	+	DRAXIN	protein_coding	ENSG00000162490	0	1	DRAXIN	-0.497783	0.0020615	0.00954757	3.35651	1.99484e-110	2.72678e-108
AGTRAP	ENSG00000177674.16	chr1	11736084	11754802	+	AGTRAP	protein_coding	ENSG00000177674	0	0	AGTRAP	0.415592	0.00319265	0.0138818	0.558886	4.60572e-05	0.000272784
C1orf167	ENSG00000215910.7	chr1	11761787	11789585	+	C1orf167	protein_coding	ENSG00000215910	-1	1	C1orf167	-3.32352	2.99893e-05	0.000222626	2.52709	0.00653601	0.0247627
C1orf167-AS1	ENSG00000177553.6	chr1	11777077	11779619	-	C1orf167-AS1	lncRNA	ENSG00000177553	0	0	C1orf167-AS1	-0.578782	0.863418	1	1.48438	0.663856	1
MTHFR	ENSG00000177000.13	chr1	11785723	11806455	-	MTHFR	protein_coding	ENSG00000177000	0	0	MTHFR	-0.305614	0.0110752	0.0390281	-0.587309	5.66112e-06	3.84113e-05
CLCN6	ENSG00000011021.23	chr1	11806096	11848079	+	CLCN6	protein_coding	ENSG00000011021	0	0	CLCN6	-0.181438	0.0114649	0.0401233	-0.403736	4.48558e-08	3.92296e-07
AL021155.2	ENSG00000275915.1	chr1	11847442	11847549	+	AL021155.2	misc_RNA	ENSG00000275915	0	0	AL021155.2	0	1	1	0	1	1
AL021155.3	ENSG00000276470.1	chr1	11843812	11843984	+	AL021155.3	misc_RNA	ENSG00000276470	0	0	AL021155.3	0	1	1	0	1	1
NPPA	ENSG00000175206.10	chr1	11845709	11848345	-	NPPA	protein_coding	ENSG00000175206	0	1	NPPA	-1.0031	0.154304	0.288381	1.60903	0.0238679	0.0741067
AL021155.1	ENSG00000224904.1	chr1	11877770	11880406	+	AL021155.1	processed_pseudogene	ENSG00000224904	0	0	AL021155.1	0.893761	0.759877	1	1.00369	0.717295	1
NPPB	ENSG00000120937.9	chr1	11857464	11858945	-	NPPB	protein_coding	ENSG00000120937	0	1	NPPB	0.65628	0.00479368	0.0195775	4.42778	4.52929e-71	3.40018e-69
AL021155.4	ENSG00000278852.1	chr1	11845549	11845697	+	AL021155.4	misc_RNA	ENSG00000278852	0	0	AL021155.4	0	1	1	0	1	1
RNU5E-1	ENSG00000199347.1	chr1	11908152	11908271	+	RNU5E-1	snRNA	ENSG00000199347	0	0	RNU5E-1	0.444426	0.527794	0.667957	1.2444	0.0902252	0.214563
RNU5E-4P	ENSG00000201801.1	chr1	11909808	11909927	-	RNU5E-4P	snRNA	ENSG00000201801	0	0	RNU5E-4P	0.151359	0.762422	0.849374	1.07071	0.051523	0.138694
KIAA2013	ENSG00000116685.16	chr1	11919591	11926428	-	KIAA2013	protein_coding	ENSG00000116685	0	0	KIAA2013	0.54788	3.32229e-07	3.52211e-06	0.114607	0.288545	0.49169
PLOD1	ENSG00000083444.17	chr1	11934205	11975538	+	PLOD1	protein_coding	ENSG00000083444	0	0	PLOD1	0.133161	0.195197	0.340283	0.45952	6.84724e-06	4.58336e-05
AL096840.2	ENSG00000270914.1	chr1	12017216	12017308	-	AL096840.2	processed_pseudogene	ENSG00000270914	0	0	AL096840.2	0	1	1	0	1	1
MFN2	ENSG00000116688.17	chr1	11980181	12013514	+	MFN2	protein_coding	ENSG00000116688	0	0	MFN2	0.483179	1.62155e-13	3.54492e-12	0.154614	0.0189208	0.061275
AL096840.1	ENSG00000202461.1	chr1	12024012	12024124	-	AL096840.1	misc_RNA	ENSG00000202461	0	0	AL096840.1	-0.66023	0.340531	0.498243	-0.456052	0.529325	0.722016
MIIP	ENSG00000116691.11	chr1	12019466	12032045	+	MIIP	protein_coding	ENSG00000116691	0	0	MIIP	0.268173	0.0776576	0.175462	0.162926	0.275039	0.476546
MIR6729	ENSG00000276869.1	chr1	12029158	12029222	+	MIR6729	miRNA	ENSG00000276869	0	0	MIR6729	0	1	1	0	1	1
RN7SL649P	ENSG00000243539.3	chr1	12036740	12037014	-	RN7SL649P	misc_RNA	ENSG00000243539	0	0	RN7SL649P	0	1	1	0.00375854	0.99932	1
TNFRSF8	ENSG00000120949.15	chr1	12063303	12144207	+	TNFRSF8	protein_coding	ENSG00000120949	-1	0	TNFRSF8	-2.48909	6.05008e-05	0.000421625	-0.617732	0.207867	0.39381
RNU6-777P	ENSG00000201135.1	chr1	12077881	12077984	-	RNU6-777P	snRNA	ENSG00000201135	0	0	RNU6-777P	-1.86216	0.669847	1	0	1	1
RPL23AP89	ENSG00000227875.2	chr1	12080293	12080547	-	RPL23AP89	processed_pseudogene	ENSG00000227875	0	0	RPL23AP89	-3.86004	0.285178	1	0	1	1
TNFRSF1B	ENSG00000028137.19	chr1	12166991	12209228	+	TNFRSF1B	protein_coding	ENSG00000028137	0	0	TNFRSF1B	-0.559715	0.00825958	0.0306154	-0.138501	0.501023	0.69738
MIR4632	ENSG00000263676.1	chr1	12191713	12191773	+	MIR4632	miRNA	ENSG00000263676	0	0	MIR4632	0	1	1	-0.958029	0.827924	1
RPL10P17	ENSG00000225196.2	chr1	12220794	12221109	-	RPL10P17	processed_pseudogene	ENSG00000225196	0	0	RPL10P17	-3.44729	0.42139	1	0	1	1
SNORA70	ENSG00000207165.1	chrX	154400281	154400415	+	SNORA70	snoRNA	ENSG00000207165	0	0	SNORA70	0	1	1	0	1	1
VPS13D	ENSG00000048707.15	chr1	12230030	12512047	+	VPS13D	protein_coding	ENSG00000048707	0	0	VPS13D	0.0695142	0.135975	0.263264	0.25325	4.53877e-07	3.53259e-06
SNORA59A	ENSG00000239149.1	chr1	12507246	12507397	+	SNORA59A	snoRNA	ENSG00000239149	0	0	SNORA59A	-0.749917	0.266422	0.421972	-0.0602781	0.931345	0.972454
LINC02766	ENSG00000229484.1	chr1	12527724	12528420	+	LINC02766	lncRNA	ENSG00000229484	0	0	LINC02766	-3.66308	0.228727	1	2.44567	0.431306	1
DHRS3	ENSG00000162496.9	chr1	12567910	12618210	-	DHRS3	protein_coding	ENSG00000162496	-1	0	DHRS3	-2.27487	9.02043e-48	1.11401e-45	0.707534	0.000152489	0.000831787
RNU6ATAC18P	ENSG00000221340.1	chr1	12569972	12570072	-	RNU6ATAC18P	snRNA	ENSG00000221340	0	0	RNU6ATAC18P	-0.367624	0.818896	0.888377	-1.47714	0.467369	1
MIR6730	ENSG00000276830.1	chr1	12578957	12579023	-	MIR6730	miRNA	ENSG00000276830	0	0	MIR6730	-2.85552	0.408562	1	0.00375856	0.999162	1
AC254633.1	ENSG00000272482.1	chr1	12618900	12619244	-	AC254633.1	lncRNA	ENSG00000272482	-1	1	AC254633.1	-1.44886	0.000615838	0.00332379	1.78133	0.00142141	0.00636685
AADACL4	ENSG00000204518.2	chr1	12644547	12667086	+	AADACL4	protein_coding	ENSG00000204518	0	0	AADACL4	-1.22695	0.490305	0.636092	2.70398	0.169232	0.340461
AC244670.1	ENSG00000226166.2	chr1	12692909	12693020	+	AC244670.1	processed_pseudogene	ENSG00000226166	0	0	AC244670.1	-1.85334	0.671371	1	0	1	1
AADACL3	ENSG00000188984.12	chr1	12716110	12728760	+	AADACL3	protein_coding	ENSG00000188984	0	0	AADACL3	-2.06758	0.235848	0.388285	1.86132	0.40306	0.609739
C1orf158	ENSG00000157330.10	chr1	12746200	12763699	+	C1orf158	protein_coding	ENSG00000157330	0	0	C1orf158	-0.808357	0.240101	0.393008	0.266676	0.748455	0.871039
PRAMEF12	ENSG00000116726.4	chr1	12774841	12777906	+	PRAMEF12	protein_coding	ENSG00000116726	0	0	PRAMEF12	-3.08807	0.113431	0.230872	1.86131	0.408534	1
PRAMEF1	ENSG00000116721.9	chr1	12791397	12796628	+	PRAMEF1	protein_coding	ENSG00000116721	-1	0	PRAMEF1	-3.24871	0.0396402	0.106378	1.58809	0.336592	0.544758
LINC01784	ENSG00000228338.1	chr1	12822686	12823159	-	LINC01784	lncRNA	ENSG00000228338	0	0	LINC01784	-1.85337	0.671366	1	-3.17573	0.459754	1
PRAMEF11	ENSG00000239810.3	chr1	12824605	12831410	-	PRAMEF11	protein_coding	ENSG00000239810	0	0	PRAMEF11	-4.44261	0.153001	1	0	1	1
PRAMEF30P	ENSG00000231103.2	chr1	12838125	12841357	-	PRAMEF30P	unprocessed_pseudogene	ENSG00000231103	0	0	PRAMEF30P	-3.1694	0.167739	0.305968	0	1	1
HNRNPCL1	ENSG00000179172.9	chr1	12847408	12848725	-	HNRNPCL1	protein_coding	ENSG00000179172	0	0	HNRNPCL1	-4.44258	0.16727	1	0	1	1
PRAMEF2	ENSG00000120952.4	chr1	12857086	12861909	+	PRAMEF2	protein_coding	ENSG00000120952	0	1	PRAMEF2	-2.08756	0.192032	0.336186	3.8607	0.0408992	0.115379
PRAMEF4	ENSG00000243073.4	chr1	12879212	12886201	-	PRAMEF4	protein_coding	ENSG00000243073	0	0	PRAMEF4	-1.80749	0.535436	0.674174	4.44614	0.132401	1
PRAMEF10	ENSG00000187545.5	chr1	12892896	12898270	-	PRAMEF10	protein_coding	ENSG00000187545	0	0	PRAMEF10	-3.17479	0.4599	1	0	1	1
PRAMEF7	ENSG00000204510.5	chr1	12916610	12920482	+	PRAMEF7	protein_coding	ENSG00000204510	0	0	PRAMEF7	-0.963375	0.826975	1	0.965546	0.826595	1
RNU6-1072P	ENSG00000207434.1	chr1	12922554	12922660	+	RNU6-1072P	snRNA	ENSG00000207434	0	0	RNU6-1072P	0	1	1	0	1	1
PRAMEF29P	ENSG00000234064.1	chr1	12926162	12928253	+	PRAMEF29P	unprocessed_pseudogene	ENSG00000234064	0	0	PRAMEF29P	0	1	1	0	1	1
PRAMEF6	ENSG00000232423.6	chr1	12938472	12947580	-	PRAMEF6	protein_coding	ENSG00000232423	0	0	PRAMEF6	-1.41683	0.604262	1	0	1	1
PRAMEF28P	ENSG00000274178.2	chr1	13029339	13032130	+	PRAMEF28P	unprocessed_pseudogene	ENSG00000274178	0	0	PRAMEF28P	-4.76161	0.126404	0.249753	0	1	1
PRAMEF27	ENSG00000274764.5	chr1	13049476	13056491	-	PRAMEF27	protein_coding	ENSG00000274764	0	0	PRAMEF27	-1.85334	0.671371	1	0	1	1
HNRNPCL3	ENSG00000277058.2	chr1	13060869	13062229	+	HNRNPCL3	protein_coding	ENSG00000277058	0	0	HNRNPCL3	-1.85334	0.671371	1	0	1	1
PRAMEF25	ENSG00000229571.7	chr1	13068677	13077884	+	PRAMEF25	protein_coding	ENSG00000229571	0	0	PRAMEF25	-3.17479	0.4599	1	0	1	1
PRAMEF34P	ENSG00000277862.1	chr1	13095179	13097971	-	PRAMEF34P	unprocessed_pseudogene	ENSG00000277862	0	0	PRAMEF34P	0	1	1	0	1	1
PRAMEF35P	ENSG00000236179.1	chr1	13104403	13105689	-	PRAMEF35P	unprocessed_pseudogene	ENSG00000236179	0	0	PRAMEF35P	0.417055	0.896398	1	0	1	1
HNRNPCL2	ENSG00000275774.3	chr1	13115488	13116854	-	HNRNPCL2	protein_coding	ENSG00000275774	0	0	HNRNPCL2	-4.0262	0.0981367	0.207751	3.66833	0.133964	1
PRAMEF36P	ENSG00000229978.1	chr1	13128818	13131615	+	PRAMEF36P	transcribed_unprocessed_pseudogene	ENSG00000229978	0	0	PRAMEF36P	0	1	1	0	1	1
AC245056.1	ENSG00000233336.1	chr1	13146981	13147460	-	AC245056.1	lncRNA	ENSG00000233336	0	0	AC245056.1	0	1	1	0	1	1
PRAMEF26	ENSG00000280267.4	chr1	13148905	13155961	-	PRAMEF26	protein_coding	ENSG00000280267	0	0	PRAMEF26	-2.44115	0.57274	1	0	1	1
HNRNPCL4	ENSG00000179412.10	chr1	13164586	13165467	-	HNRNPCL4	protein_coding	ENSG00000179412	0	0	HNRNPCL4	0	1	1	0	1	1
PRAMEF9	ENSG00000204505.4	chr1	13172455	13179464	+	PRAMEF9	protein_coding	ENSG00000204505	0	0	PRAMEF9	-2.43807	0.573239	1	2.86117	0.50659	1
PRAMEF13	ENSG00000279169.3	chr1	13196188	13201409	-	PRAMEF13	protein_coding	ENSG00000279169	0	0	PRAMEF13	-3.44731	0.421387	1	0	1	1
PRAMEF18	ENSG00000279804.2	chr1	13222705	13226106	-	PRAMEF18	protein_coding	ENSG00000279804	0	0	PRAMEF18	-3.18427	0.458528	1	2.86117	0.50659	1
PRAMEF31P	ENSG00000250894.1	chr1	13245863	13248652	+	PRAMEF31P	unprocessed_pseudogene	ENSG00000250894	0	0	PRAMEF31P	-4.03023	0.142443	1	0.965551	0.743495	1
PRAMEF5	ENSG00000270601.4	chr1	13254212	13263314	+	PRAMEF5	protein_coding	ENSG00000270601	0	0	PRAMEF5	-1.86216	0.669847	1	0	1	1
PRAMEF32P	ENSG00000231219.1	chr1	13273539	13275627	-	PRAMEF32P	unprocessed_pseudogene	ENSG00000231219	0	0	PRAMEF32P	0	1	1	0	1	1
RNU6-771P	ENSG00000207511.1	chr1	13279125	13279231	-	RNU6-771P	snRNA	ENSG00000207511	0	0	RNU6-771P	0	1	1	0	1	1
PRAMEF8	ENSG00000182330.10	chr1	13281035	13285174	-	PRAMEF8	protein_coding	ENSG00000182330	0	0	PRAMEF8	-2.85767	0.486195	1	2.44615	0.553153	1
PRAMEF33	ENSG00000237700.2	chr1	13303539	13308907	+	PRAMEF33	protein_coding	ENSG00000237700	0	0	PRAMEF33	-4.02921	0.255513	1	2.44616	0.497814	1
PRAMEF15	ENSG00000204501.7	chr1	13315581	13322598	+	PRAMEF15	protein_coding	ENSG00000204501	0	0	PRAMEF15	-4.3167	0.107542	0.222315	3.44536	0.203859	1
AC243961.1	ENSG00000228229.2	chr1	13324039	13324518	+	AC243961.1	lncRNA	ENSG00000228229	0	0	AC243961.1	-3.18054	0.459066	1	0	1	1
PRAMEF14	ENSG00000204481.8	chr1	13341892	13347134	-	PRAMEF14	protein_coding	ENSG00000204481	0	0	PRAMEF14	-3.00047	0.325311	0.483276	0	1	1
PRAMEF19	ENSG00000204480.8	chr1	13369067	13371900	-	PRAMEF19	protein_coding	ENSG00000204480	0	0	PRAMEF19	-3.86	0.276015	0.432275	3.44614	0.332465	1
PRAMEF17	ENSG00000204479.4	chr1	13389632	13392629	+	PRAMEF17	protein_coding	ENSG00000204479	0	0	PRAMEF17	-4.44258	0.16727	1	0	1	1
PRAMEF20	ENSG00000204478.9	chr1	13410450	13421328	+	PRAMEF20	protein_coding	ENSG00000204478	0	0	PRAMEF20	-1.58	0.617222	1	0.96555	0.774727	1
LRRC38	ENSG00000162494.6	chr1	13474973	13514003	-	LRRC38	protein_coding	ENSG00000162494	0	1	LRRC38	-0.908473	0.178272	0.319275	4.88298	1.77665e-34	6.0274e-33
AL354712.1	ENSG00000259961.1	chr1	13513220	13516270	+	AL354712.1	lncRNA	ENSG00000259961	0	0	AL354712.1	-3.44268	0.273665	1	0.96555	0.770259	1
BRWD1P1	ENSG00000215909.3	chr1	13555001	13555694	+	BRWD1P1	processed_pseudogene	ENSG00000215909	0	0	BRWD1P1	5.63696e-05	0.99998	1	2.21986	0.358592	1
PDPN	ENSG00000162493.16	chr1	13583465	13617957	+	PDPN	protein_coding	ENSG00000162493	0	-1	PDPN	-0.0397988	0.924194	0.954089	-1.44467	0.000220306	0.0011642
AL359771.1	ENSG00000237445.2	chr1	13657311	13659910	-	AL359771.1	lncRNA	ENSG00000237445	0	0	AL359771.1	-2.44733	0.571737	1	0	1	1
AL359771.2	ENSG00000253085.1	chr1	13696070	13696199	-	AL359771.2	scaRNA	ENSG00000253085	0	0	AL359771.2	-3.18059	0.320042	1	-2.43825	0.451966	1
PRDM2	ENSG00000116731.22	chr1	13700198	13825079	+	PRDM2	protein_coding	ENSG00000116731	0	0	PRDM2	0.216324	0.00130726	0.00644006	-0.0133718	0.841473	0.922407
KAZN	ENSG00000189337.17	chr1	13892792	15118043	+	KAZN	protein_coding	ENSG00000189337	0	0	KAZN	-0.12328	0.400072	0.556202	0.532918	1.30728e-07	1.08245e-06
RNU6-1265P	ENSG00000252151.1	chr1	14124233	14124335	-	RNU6-1265P	snRNA	ENSG00000252151	0	0	RNU6-1265P	0	1	1	0	1	1
AL357873.1	ENSG00000231606.2	chr1	14221887	14304445	-	AL357873.1	lncRNA	ENSG00000231606	0	0	AL357873.1	-1.85334	0.671371	1	0	1	1
KAZN-AS1	ENSG00000234593.3	chr1	14338825	14419973	-	KAZN-AS1	lncRNA	ENSG00000234593	0	0	KAZN-AS1	-3.00243	0.0647277	0.153003	0.85147	0.558556	0.746334
TBCAP2	ENSG00000235829.1	chr1	14692129	14692613	-	TBCAP2	processed_pseudogene	ENSG00000235829	0	0	TBCAP2	0.582472	0.613392	0.737531	1.41894	0.071829	0.1795
TMEM51-AS1	ENSG00000175147.13	chr1	15111815	15153618	-	TMEM51-AS1	lncRNA	ENSG00000175147	-1	0	TMEM51-AS1	-1.1608	0.0134654	0.0456363	-0.355872	0.414356	0.619528
TMEM51	ENSG00000171729.14	chr1	15152532	15220478	+	TMEM51	protein_coding	ENSG00000171729	0	0	TMEM51	0.207385	0.144161	0.274643	0.0397057	0.801702	0.90153
C1orf195	ENSG00000204464.7	chr1	15164344	15171317	-	C1orf195	lncRNA	ENSG00000204464	0	0	C1orf195	-0.166888	0.793595	0.8717	-1.21833	0.0958817	0.224598
FHAD1	ENSG00000142621.19	chr1	15247272	15400283	+	FHAD1	protein_coding	ENSG00000142621	-1	0	FHAD1	-1.33402	1.16091e-10	1.87673e-09	0.145318	0.131908	0.28421
FHAD1-AS1	ENSG00000233485.1	chr1	15326680	15343876	-	FHAD1-AS1	lncRNA	ENSG00000233485	0	0	FHAD1-AS1	-2.00143	0.096261	0.204666	0.942633	0.305174	0.510415
AL031283.2	ENSG00000236045.1	chr1	15334166	15335464	-	AL031283.2	lncRNA	ENSG00000236045	0	0	AL031283.2	-2.00241	0.151117	0.284095	-0.374662	0.680646	0.82763
AL031283.1	ENSG00000228140.2	chr1	15402979	15409433	-	AL031283.1	lncRNA	ENSG00000228140	-1	0	AL031283.1	-1.50482	0.0125048	0.0429977	0.660557	0.107442	0.244653
EFHD2	ENSG00000142634.13	chr1	15409888	15430339	+	EFHD2	protein_coding	ENSG00000142634	0	0	EFHD2	0.199336	0.0641935	0.152093	0.390169	0.000234532	0.00123421
CTRC	ENSG00000162438.12	chr1	15438442	15449242	+	CTRC	protein_coding	ENSG00000162438	0	0	CTRC	-0.93113	0.129405	0.253909	-0.555605	0.324377	0.531279
CELA2A	ENSG00000142615.8	chr1	15456728	15472091	+	CELA2A	protein_coding	ENSG00000142615	-1	0	CELA2A	-3.17087	0.0270543	0.0796822	0.41901	0.73293	0.861296
CELA2B	ENSG00000215704.10	chr1	15465909	15491395	+	CELA2B	protein_coding	ENSG00000215704	0	0	CELA2B	-2.22443	0.0842962	0.185928	-1.27011	0.217976	0.406986
CASP9	ENSG00000132906.18	chr1	15490832	15526534	-	CASP9	protein_coding	ENSG00000132906	0	0	CASP9	-0.0573628	0.752094	0.842151	-0.988451	7.77578e-08	6.61032e-07
DNAJC16	ENSG00000116138.13	chr1	15526813	15592379	+	DNAJC16	protein_coding	ENSG00000116138	0	0	DNAJC16	0.437798	2.77723e-09	3.87158e-08	0.424206	3.22364e-08	2.86288e-07
SCARNA21B	ENSG00000251866.1	chr1	15542165	15542304	+	SCARNA21B	scaRNA	ENSG00000251866	0	0	SCARNA21B	0.264464	0.869285	0.921388	1.00427	0.604594	0.779919
AL121992.3	ENSG00000272510.1	chr1	15565611	15565956	-	AL121992.3	lncRNA	ENSG00000272510	0	0	AL121992.3	0.581039	0.666723	0.778615	2.22187	0.203028	1
AGMAT	ENSG00000116771.6	chr1	15571699	15585051	-	AGMAT	protein_coding	ENSG00000116771	0	0	AGMAT	0.722432	0.0319648	0.0904188	0.112316	0.722353	0.854889
AL121992.1	ENSG00000237301.1	chr1	15586136	15603626	-	AL121992.1	lncRNA	ENSG00000237301	0	0	AL121992.1	-0.457428	0.373324	0.530301	-0.0744219	0.906962	0.958217
CHCHD2P6	ENSG00000235084.3	chr1	15604597	15605043	+	CHCHD2P6	processed_pseudogene	ENSG00000235084	0	0	CHCHD2P6	1.21983	0.353574	0.510799	0.877879	0.436818	0.640515
RNU7-179P	ENSG00000252417.1	chr1	15608078	15608145	-	RNU7-179P	snRNA	ENSG00000252417	0	0	RNU7-179P	1.85818	0.670515	1	0	1	1
CD24P1	ENSG00000236500.1	chr1	15614643	15614867	-	CD24P1	processed_pseudogene	ENSG00000236500	0	0	CD24P1	-1.85335	0.671369	1	0.965546	0.826595	1
DDI2	ENSG00000197312.12	chr1	15617458	15669044	+	DDI2	protein_coding	ENSG00000197312	0	0	DDI2	0.352705	0.000458034	0.00255824	0.329024	0.000904958	0.004246
RSC1A1	ENSG00000215695.1	chr1	15659869	15661722	+	RSC1A1	protein_coding	ENSG00000215695	0	0	RSC1A1	0	1	1	0	1	1
AL121992.2	ENSG00000271742.1	chr1	15682873	15683128	-	AL121992.2	lncRNA	ENSG00000271742	0	0	AL121992.2	-4.31759	0.132604	0.258502	-2.2134	0.446919	1
PLEKHM2	ENSG00000116786.13	chr1	15684320	15734769	+	PLEKHM2	protein_coding	ENSG00000116786	0	0	PLEKHM2	0.630088	3.8739e-11	6.55518e-10	0.320811	0.000908169	0.00425728
AL450998.2	ENSG00000179743.4	chr1	15834474	15848147	-	AL450998.2	lncRNA	ENSG00000179743	0	0	AL450998.2	0.276319	0.119622	0.239972	0.0244939	0.898674	0.953336
SLC25A34	ENSG00000162461.8	chr1	15736258	15741392	+	SLC25A34	protein_coding	ENSG00000162461	0	0	SLC25A34	-0.949837	0.00396057	0.0166536	-0.0976704	0.733954	0.861994
SLC25A34-AS1	ENSG00000224459.1	chr1	15740051	15749896	-	SLC25A34-AS1	lncRNA	ENSG00000224459	0	0	SLC25A34-AS1	0.420824	0.61261	0.736969	-0.580603	0.631135	0.797575
TMEM82	ENSG00000162460.7	chr1	15742499	15747982	+	TMEM82	protein_coding	ENSG00000162460	0	0	TMEM82	0.188688	0.748917	0.839817	-0.581238	0.681365	0.828113
FBLIM1	ENSG00000162458.13	chr1	15756607	15786594	+	FBLIM1	protein_coding	ENSG00000162458	0	0	FBLIM1	-0.190063	0.0145309	0.0484589	-0.111192	0.213621	0.401285
RPL12P14	ENSG00000224321.1	chr1	15792796	15793285	+	RPL12P14	processed_pseudogene	ENSG00000224321	1	1	RPL12P14	1.60952	6.76191e-06	5.68022e-05	1.53227	3.45243e-09	3.31656e-08
UQCRHL	ENSG00000233954.6	chr1	15807169	15809348	-	UQCRHL	protein_coding	ENSG00000233954	0	0	UQCRHL	0.472021	0.142913	0.272972	0.214206	0.50556	0.700969
AL450998.1	ENSG00000178715.8	chr1	15828232	15828669	+	AL450998.1	processed_pseudogene	ENSG00000178715	0	0	AL450998.1	-0.637705	0.49064	0.636418	-1.14343	0.169166	0.340449
SPEN	ENSG00000065526.12	chr1	15836095	15940456	+	SPEN	protein_coding	ENSG00000065526	0	0	SPEN	0.045349	0.457076	0.607419	-0.144623	0.0179522	0.0587178
AL034555.1	ENSG00000270620.1	chr1	15917698	15917908	-	AL034555.1	unprocessed_pseudogene	ENSG00000270620	0	0	AL034555.1	1.07673	0.250176	0.403861	-1.65961	0.0957381	0.224358
ZBTB17	ENSG00000116809.11	chr1	15941869	15976132	-	ZBTB17	protein_coding	ENSG00000116809	0	0	ZBTB17	0.0236469	0.8596	0.915303	0.169457	0.198715	0.380766
AL355994.4	ENSG00000234607.2	chr1	15969632	15970194	+	AL355994.4	processed_pseudogene	ENSG00000234607	0	0	AL355994.4	-0.399256	0.554181	0.689672	0.286877	0.670305	0.821198
AL355994.1	ENSG00000231353.1	chr1	15988182	15988441	+	AL355994.1	unprocessed_pseudogene	ENSG00000231353	0	0	AL355994.1	0	1	1	1.8612	0.670033	1
AL355994.5	ENSG00000275503.1	chr1	15989140	15989375	-	AL355994.5	processed_pseudogene	ENSG00000275503	0	0	AL355994.5	0	1	1	0	1	1
TBC1D3P6	ENSG00000224966.4	chr1	15989871	15994751	+	TBC1D3P6	unprocessed_pseudogene	ENSG00000224966	0	0	TBC1D3P6	-3.08821	0.13035	0.255085	3.35724	0.116758	0.259755
SRARP	ENSG00000183888.4	chr1	16004236	16008807	+	SRARP	protein_coding	ENSG00000183888	0	0	SRARP	-3.45945	0.053261	0.132588	1.19697	0.448623	0.651017
AL355994.3	ENSG00000233078.1	chr1	16006160	16006671	-	AL355994.3	lncRNA	ENSG00000233078	0	0	AL355994.3	0	1	1	0	1	1
HSPB7	ENSG00000173641.17	chr1	16014028	16019594	-	HSPB7	protein_coding	ENSG00000173641	0	0	HSPB7	-1.24627	0.259149	0.413793	0.436352	0.693161	0.835809
CLCNKA	ENSG00000186510.12	chr1	16018875	16034050	+	CLCNKA	protein_coding	ENSG00000186510	-1	0	CLCNKA	-2.80625	0.00682343	0.026149	1.28349	0.173518	0.346381
AL355994.2	ENSG00000232456.1	chr1	16035178	16040029	-	AL355994.2	unprocessed_pseudogene	ENSG00000232456	0	0	AL355994.2	-3.8567	0.120655	1	-1.89179	0.455806	1
CLCNKB	ENSG00000184908.17	chr1	16043736	16057308	+	CLCNKB	protein_coding	ENSG00000184908	-1	-1	CLCNKB	-2.82646	9.81448e-07	9.6422e-06	-1.63748	1.45536e-05	9.27978e-05
FAM131C	ENSG00000185519.9	chr1	16057769	16073651	-	FAM131C	protein_coding	ENSG00000185519	0	0	FAM131C	-0.131072	0.550716	0.68679	-0.30962	0.0902068	0.214537
EPHA2	ENSG00000142627.13	chr1	16124337	16156069	-	EPHA2	protein_coding	ENSG00000142627	1	0	EPHA2	1.47297	9.88521e-70	2.38683e-67	0.567688	7.42601e-12	8.8685e-11
AL451042.2	ENSG00000227959.1	chr1	16155211	16157329	+	AL451042.2	lncRNA	ENSG00000227959	0	0	AL451042.2	0.886612	0.011645	0.0406329	-0.225013	0.533349	0.725237
AL451042.1	ENSG00000224621.1	chr1	16159266	16161883	+	AL451042.1	lncRNA	ENSG00000224621	0	0	AL451042.1	-0.249505	0.559927	0.694399	-0.684458	0.123071	0.27009
ARHGEF19-AS1	ENSG00000234166.1	chr1	16197854	16198357	+	ARHGEF19-AS1	lncRNA	ENSG00000234166	0	0	ARHGEF19-AS1	0	1	1	0	1	1
ARHGEF19	ENSG00000142632.17	chr1	16197854	16212652	-	ARHGEF19	protein_coding	ENSG00000142632	0	0	ARHGEF19	0.57582	7.68958e-08	8.90389e-07	0.532863	2.27263e-07	1.83139e-06
ANO7L1	ENSG00000237276.8	chr1	16215909	16228027	-	ANO7L1	transcribed_unprocessed_pseudogene	ENSG00000237276	0	0	ANO7L1	-0.252757	0.493093	0.638348	0.441813	0.263373	0.462638
CPLANE2	ENSG00000132881.12	chr1	16231692	16237183	-	CPLANE2	protein_coding	ENSG00000132881	0	0	CPLANE2	0.436316	0.105334	0.218903	0.05561	0.853465	0.929142
MT1XP1	ENSG00000233929.1	chr1	16241213	16241398	-	MT1XP1	processed_pseudogene	ENSG00000233929	0	0	MT1XP1	-0.462492	0.69325	0.798722	0.656476	0.58062	0.762004
FBXO42	ENSG00000037637.11	chr1	16246840	16352480	-	FBXO42	protein_coding	ENSG00000037637	0	0	FBXO42	0.261929	0.000639293	0.00343366	-0.00679907	0.930087	0.971486
SZRD1	ENSG00000055070.17	chr1	16352575	16398145	+	SZRD1	protein_coding	ENSG00000055070	0	0	SZRD1	0.229545	0.000473924	0.00263682	0.518581	4.90308e-15	7.24879e-14
RPL22P3	ENSG00000226457.1	chr1	16369150	16369530	-	RPL22P3	processed_pseudogene	ENSG00000226457	0	0	RPL22P3	0.527227	0.156454	0.291264	0.413028	0.282827	0.485171
SPATA21	ENSG00000187144.11	chr1	16387117	16437424	-	SPATA21	protein_coding	ENSG00000187144	0	0	SPATA21	-0.452527	0.198949	0.34478	0.128265	0.700263	0.840572
NECAP2	ENSG00000157191.20	chr1	16440721	16460078	+	NECAP2	protein_coding	ENSG00000157191	0	0	NECAP2	-0.0164621	0.884235	0.930593	0.759069	1.61652e-11	1.87922e-10
LINC01772	ENSG00000226029.1	chr1	16460948	16468481	+	LINC01772	lncRNA	ENSG00000226029	0	0	LINC01772	-0.646008	0.032531	0.0916278	-0.102067	0.75445	0.874204
CROCCP3	ENSG00000080947.15	chr1	16467436	16499257	-	CROCCP3	transcribed_unprocessed_pseudogene	ENSG00000080947	0	0	CROCCP3	0.177104	0.187541	0.330747	-0.257368	0.0882093	0.210918
RNU1-1	ENSG00000206652.1	chr1	16514122	16514285	-	RNU1-1	snRNA	ENSG00000206652	0	0	RNU1-1	0.124424	0.8265	0.893322	0.432691	0.499159	0.695649
AL137802.2	ENSG00000261135.1	chr1	16514645	16515754	+	AL137802.2	lncRNA	ENSG00000261135	0	0	AL137802.2	-1.09627	0.223947	0.375029	-1.58061	0.153865	0.317484
AL137802.1	ENSG00000224174.2	chr1	16520694	16521796	+	AL137802.1	lncRNA	ENSG00000224174	-1	0	AL137802.1	-4.3197	0.00382192	0.0161608	0.196323	0.838884	0.920847
LINC01783	ENSG00000233421.4	chr1	16533886	16536172	-	LINC01783	lncRNA	ENSG00000233421	-1	0	LINC01783	-2.80629	0.0228553	0.0696445	0.386147	0.673394	0.823414
RNU1-6P	ENSG00000277344.1	chr1	16534081	16534224	-	RNU1-6P	snRNA	ENSG00000277344	0	0	RNU1-6P	-2.44725	0.571751	1	0	1	1
AL355149.1	ENSG00000225710.1	chr1	16548651	16552531	-	AL355149.1	unprocessed_pseudogene	ENSG00000225710	0	0	AL355149.1	-1.86217	0.669845	1	-0.958029	0.827924	1
NBPF1	ENSG00000219481.10	chr1	16562319	16613562	-	NBPF1	protein_coding	ENSG00000219481	0	0	NBPF1	0.299433	0.0011244	0.00564028	-0.197227	0.0471754	0.129542
AL137798.1	ENSG00000271732.1	chr1	16617391	16617729	+	AL137798.1	lncRNA	ENSG00000271732	0	0	AL137798.1	-0.299098	0.678354	0.787462	0.32502	0.655628	0.812375
CROCCP2	ENSG00000215908.10	chr1	16618253	16657232	-	CROCCP2	transcribed_unprocessed_pseudogene	ENSG00000215908	0	0	CROCCP2	-0.0335184	0.784248	0.865081	-0.404761	0.00126338	0.00573493
MST1P2	ENSG00000186301.8	chr1	16645622	16650289	+	MST1P2	unprocessed_pseudogene	ENSG00000186301	-1	0	MST1P2	-1.36314	0.000911728	0.00470243	0.073126	0.856398	0.931007
AL137798.2	ENSG00000282143.1	chr1	16656879	16667524	+	AL137798.2	lncRNA	ENSG00000282143	0	0	AL137798.2	0	1	1	0	1	1
RNU1-3	ENSG00000207513.1	chr1	16666785	16666948	-	RNU1-3	snRNA	ENSG00000207513	0	0	RNU1-3	0.252035	0.678774	0.787585	0.740842	0.53107	0.723427
AL021920.2	ENSG00000280114.1	chr1	16681097	16688749	-	AL021920.2	unprocessed_pseudogene	ENSG00000280114	0	0	AL021920.2	-0.584776	0.783611	0.864639	0.655619	0.71757	1
EIF1AXP1	ENSG00000236698.1	chr1	16685621	16686055	-	EIF1AXP1	processed_pseudogene	ENSG00000236698	0	1	EIF1AXP1	-1.07902	0.208758	0.35666	2.25181	0.0262027	0.0801272
ESPNP	ENSG00000268869.6	chr1	16687339	16720157	-	ESPNP	transcribed_unprocessed_pseudogene	ENSG00000268869	-1	0	ESPNP	-2.32309	0.0483254	0.123408	0.488076	0.644141	0.805618
AL021920.1	ENSG00000279151.1	chr1	16701546	16705594	+	AL021920.1	lncRNA	ENSG00000279151	0	0	AL021920.1	-3.18057	0.334199	1	0.96555	0.77882	1
AL021920.3	ENSG00000282740.1	chr1	16739938	16750589	-	AL021920.3	lncRNA	ENSG00000282740	0	0	AL021920.3	0	1	1	0	1	1
CROCC	ENSG00000058453.17	chr1	16921931	16972964	+	CROCC	protein_coding	ENSG00000058453	0	0	CROCC	-0.786566	1.71296e-05	0.000133558	-0.518814	0.00362032	0.0147329
CROCCP4	ENSG00000227684.2	chr1	16740280	16750968	+	CROCCP4	transcribed_unprocessed_pseudogene	ENSG00000227684	0	0	CROCCP4	-2.44733	0.571737	1	0	1	1
RNU1-4	ENSG00000207389.1	chr1	16740516	16740679	+	RNU1-4	snRNA	ENSG00000207389	0	0	RNU1-4	0	1	1	-0.219752	0.919986	1
MST1L	ENSG00000186715.11	chr1	16754910	16770237	-	MST1L	transcribed_unprocessed_pseudogene	ENSG00000186715	-1	0	MST1L	-4.00051	0.000114451	0.000744821	1.41893	0.103802	0.238552
BX284668.1	ENSG00000223643.6	chr1	16851257	16853129	-	BX284668.1	lncRNA	ENSG00000223643	0	0	BX284668.1	-3.17941	0.0936725	0.200715	1.5888	0.335188	1
BX284668.3	ENSG00000230239.1	chr1	16855407	16859284	+	BX284668.3	unprocessed_pseudogene	ENSG00000230239	0	0	BX284668.3	-2.43805	0.573243	1	0	1	1
MIR3675	ENSG00000263811.1	chr1	16858949	16859021	-	MIR3675	miRNA	ENSG00000263811	0	0	MIR3675	-1.86219	0.669842	1	2.86117	0.50659	1
BX284668.2	ENSG00000228549.4	chr1	16870945	16883659	+	BX284668.2	lncRNA	ENSG00000228549	-1	-1	BX284668.2	-1.91826	0.0132913	0.045168	-1.5103	0.0230455	0.0720716
RNU1-5P	ENSG00000277234.1	chr1	16873708	16873851	+	RNU1-5P	snRNA	ENSG00000277234	0	0	RNU1-5P	0	1	1	0	1	1
BX284668.5	ENSG00000238142.2	chr1	16887577	16889706	-	BX284668.5	lncRNA	ENSG00000238142	-1	0	BX284668.5	-1.88418	0.00103299	0.00524317	-0.996059	0.082303	0.199736
BX284668.4	ENSG00000235241.1	chr1	16889095	16889602	+	BX284668.4	processed_pseudogene	ENSG00000235241	0	0	BX284668.4	-0.831382	0.40292	0.558606	-0.773918	0.460086	0.661188
RNU1-2	ENSG00000207005.1	chr1	16895980	16896143	+	RNU1-2	snRNA	ENSG00000207005	0	0	RNU1-2	1.32065	0.0834599	0.184716	-0.218997	0.79295	0.896647
BX284668.6	ENSG00000272426.1	chr1	16904339	16904776	-	BX284668.6	lncRNA	ENSG00000272426	-1	0	BX284668.6	-1.80957	0.0452426	0.117435	-1.21862	0.190434	0.369689
MFAP2	ENSG00000117122.14	chr1	16974502	16980632	-	MFAP2	protein_coding	ENSG00000117122	0	0	MFAP2	-0.451581	9.79778e-10	1.43266e-08	0.0329675	0.66406	0.817608
AL049569.1	ENSG00000226526.1	chr1	16978926	17005091	+	AL049569.1	lncRNA	ENSG00000226526	0	0	AL049569.1	-1.324	0.106278	0.220256	-0.276107	0.732351	0.86101
ATP13A2	ENSG00000159363.18	chr1	16985958	17011928	-	ATP13A2	protein_coding	ENSG00000159363	0	0	ATP13A2	0.649872	9.20643e-13	1.85245e-11	0.226359	0.0138492	0.0470865
SDHB	ENSG00000117118.10	chr1	17018722	17054032	-	SDHB	protein_coding	ENSG00000117118	0	0	SDHB	0.67724	7.9502e-17	2.33771e-15	0.181653	0.0195441	0.0628345
PADI2	ENSG00000117115.13	chr1	17066761	17119451	-	PADI2	protein_coding	ENSG00000117115	0	-1	PADI2	0.436341	0.168078	0.306395	-1.87277	6.02229e-10	6.14708e-09
LINC02783	ENSG00000204362.6	chr1	17189783	17197617	+	LINC02783	lncRNA	ENSG00000204362	0	1	LINC02783	0.19483	0.42459	0.578577	1.44124	4.80316e-06	3.29512e-05
PADI1	ENSG00000142623.11	chr1	17205128	17246007	+	PADI1	protein_coding	ENSG00000142623	1	0	PADI1	1.51161	2.65868e-35	2.1083e-33	0.490878	0.013384	0.0458038
PADI3	ENSG00000142619.4	chr1	17249098	17284233	+	PADI3	protein_coding	ENSG00000142619	-1	1	PADI3	-1.86315	0.000113244	0.000737606	2.88393	1.95801e-06	1.40865e-05
MIR3972	ENSG00000266634.1	chr1	17277889	17277975	+	MIR3972	miRNA	ENSG00000266634	0	0	MIR3972	0	1	1	1.90089	0.659027	1
PADI4	ENSG00000159339.13	chr1	17308195	17364004	+	PADI4	protein_coding	ENSG00000159339	0	0	PADI4	-1.54863	0.0610997	0.146701	1.25903	0.0936796	0.220621
PADI6	ENSG00000276747.1	chr1	17372196	17401699	+	PADI6	protein_coding	ENSG00000276747	-1	0	PADI6	-2.32395	0.0178426	0.0571641	2.00364	0.0987472	0.229605
RCC2-AS1	ENSG00000227751.1	chr1	17406760	17407382	+	RCC2-AS1	lncRNA	ENSG00000227751	0	0	RCC2-AS1	0	1	1	0	1	1
RCC2	ENSG00000179051.14	chr1	17406760	17439677	-	RCC2	protein_coding	ENSG00000179051	0	0	RCC2	-0.121511	0.038941	0.105057	-0.234563	7.60977e-05	0.0004357
ARHGEF10L	ENSG00000074964.17	chr1	17539698	17697874	+	ARHGEF10L	protein_coding	ENSG00000074964	0	0	ARHGEF10L	-0.0755847	0.562834	0.696758	-0.356074	0.00541048	0.0209559
LINC02810	ENSG00000236648.2	chr1	17717625	17749978	+	LINC02810	lncRNA	ENSG00000236648	0	0	LINC02810	-3.66708	0.209633	1	3.18313	0.279482	1
ACTL8	ENSG00000117148.8	chr1	17755333	17827063	+	ACTL8	protein_coding	ENSG00000117148	0	0	ACTL8	-2.46008	0.253902	0.408044	2.00358	0.356491	1
LINC01654	ENSG00000261781.1	chr1	18065657	18074412	+	LINC01654	lncRNA	ENSG00000261781	0	0	LINC01654	-4.85711	0.0548152	0.135498	3.44617	0.180249	1
IGSF21	ENSG00000117154.12	chr1	18107798	18378483	+	IGSF21	protein_coding	ENSG00000117154	0	0	IGSF21	-1.28948	0.0813757	0.181393	-0.718772	0.333186	0.54098
AL365209.1	ENSG00000280222.1	chr1	18109389	18115861	+	AL365209.1	TEC	ENSG00000280222	-1	0	AL365209.1	-2.86531	0.0149249	0.0494873	0.682095	0.562285	0.748882
IGSF21-AS1	ENSG00000230035.2	chr1	18166929	18179346	-	IGSF21-AS1	lncRNA	ENSG00000230035	0	0	IGSF21-AS1	-2.85763	0.507113	1	0	1	1
AL591896.1	ENSG00000225387.1	chr1	18385829	18388514	+	AL591896.1	lncRNA	ENSG00000225387	0	0	AL591896.1	-2.43807	0.57324	1	2.44614	0.57195	1
KLHDC7A	ENSG00000179023.8	chr1	18480982	18486126	+	KLHDC7A	protein_coding	ENSG00000179023	-1	0	KLHDC7A	-2.24196	2.32926e-05	0.000176959	0.819101	0.000681931	0.00328895
DYNLL1P3	ENSG00000235282.3	chr1	18513118	18513383	+	DYNLL1P3	processed_pseudogene	ENSG00000235282	0	0	DYNLL1P3	0	1	1	0	1	1
AL031737.1	ENSG00000225478.2	chr1	18595414	18595636	+	AL031737.1	processed_pseudogene	ENSG00000225478	0	0	AL031737.1	-1.85334	0.671371	1	0	1	1
PAX7	ENSG00000009709.12	chr1	18630846	18748866	+	PAX7	protein_coding	ENSG00000009709	-1	-1	PAX7	-3.40716	6.10349e-06	5.17327e-05	-1.04265	0.01376	0.0468463
TAS1R2	ENSG00000179002.5	chr1	18839599	18859682	-	TAS1R2	protein_coding	ENSG00000179002	-1	0	TAS1R2	-4.94541	0.0459177	0.118741	1.86127	0.483499	1
ALDH4A1	ENSG00000159423.17	chr1	18871430	18902724	-	ALDH4A1	protein_coding	ENSG00000159423	0	0	ALDH4A1	-0.378503	0.00792349	0.0296068	0.0411931	0.797995	0.899808
MIR4695	ENSG00000265606.1	chr1	18883202	18883275	-	MIR4695	miRNA	ENSG00000265606	0	0	MIR4695	-1.86216	0.669847	1	0	1	1
MIR1290	ENSG00000221662.1	chr1	18897071	18897148	-	MIR1290	miRNA	ENSG00000221662	0	0	MIR1290	0	1	1	0	1	1
IFFO2	ENSG00000169991.11	chr1	18904280	18956676	-	IFFO2	protein_coding	ENSG00000169991	0	0	IFFO2	0.834009	5.33167e-21	2.10732e-19	0.212218	0.019175	0.0619209
AL137127.1	ENSG00000272084.1	chr1	19072110	19075511	-	AL137127.1	lncRNA	ENSG00000272084	0	0	AL137127.1	0.113678	0.707939	0.809066	0.561116	0.0653338	0.166953
UBR4	ENSG00000127481.15	chr1	19074510	19210266	-	UBR4	protein_coding	ENSG00000127481	0	0	UBR4	0.496046	6.89767e-15	1.71269e-13	0.503331	2.75156e-15	4.1382e-14
EMC1-AS1	ENSG00000230424.1	chr1	19210501	19240704	+	EMC1-AS1	lncRNA	ENSG00000230424	0	0	EMC1-AS1	-0.698956	0.645505	0.762752	-2.69757	0.124855	0.272812
EMC1	ENSG00000127463.15	chr1	19215660	19251527	-	EMC1	protein_coding	ENSG00000127463	0	0	EMC1	0.542775	2.00736e-18	6.65593e-17	0.417739	1.21695e-11	1.42584e-10
MRTO4	ENSG00000053372.5	chr1	19251805	19260128	+	MRTO4	protein_coding	ENSG00000053372	0	0	MRTO4	0.967846	1.09234e-15	2.91809e-14	0.390344	0.00110298	0.00506855
AKR7L	ENSG00000211454.14	chr1	19265982	19274194	-	AKR7L	polymorphic_pseudogene	ENSG00000211454	0	0	AKR7L	-0.275316	0.596251	0.724203	0.155666	0.769387	0.883401
AKR7A3	ENSG00000162482.5	chr1	19282573	19288770	-	AKR7A3	protein_coding	ENSG00000162482	0	0	AKR7A3	-0.467862	0.310079	0.468089	-0.604011	0.292606	0.496456
AL035413.1	ENSG00000270728.1	chr1	19297080	19297903	+	AL035413.1	processed_pseudogene	ENSG00000270728	0	0	AL035413.1	-0.127025	0.600486	0.72719	-0.301188	0.304049	0.509247
AKR7A2	ENSG00000053371.12	chr1	19303965	19312146	-	AKR7A2	protein_coding	ENSG00000053371	0	0	AKR7A2	0.29631	0.0156237	0.0513613	-0.427572	0.00101972	0.004723
RNU6-1099P	ENSG00000200403.1	chr1	19305076	19305182	-	RNU6-1099P	snRNA	ENSG00000200403	0	0	RNU6-1099P	-0.00191808	0.997611	1	-0.148699	0.83675	0.920012
SLC66A1	ENSG00000040487.13	chr1	19312326	19329300	+	SLC66A1	protein_coding	ENSG00000040487	0	0	SLC66A1	0.853325	3.80924e-13	7.95358e-12	0.735605	7.77153e-08	6.60842e-07
CAPZB	ENSG00000077549.18	chr1	19338775	19485539	-	CAPZB	protein_coding	ENSG00000077549	0	0	CAPZB	-0.192585	0.00757613	0.0285399	0.278753	0.000117908	0.000655609
RN7SL277P	ENSG00000240490.3	chr1	19424384	19424671	+	RN7SL277P	misc_RNA	ENSG00000240490	0	0	RN7SL277P	0.0010475	0.999376	1	0.00443082	0.997483	1
MICOS10	ENSG00000173436.15	chr1	19484403	19629821	+	MICOS10	protein_coding	ENSG00000173436	0	0	MICOS10	0.205007	0.163985	0.300897	0.0318624	0.822299	0.912208
RNU4-28P	ENSG00000201609.1	chr1	19510593	19510733	+	RNU4-28P	snRNA	ENSG00000201609	0	0	RNU4-28P	-2.85765	0.498637	1	1.86362	0.663572	1
AL031727.2	ENSG00000235185.1	chr1	19591802	19596832	-	AL031727.2	lncRNA	ENSG00000235185	0	0	AL031727.2	-1.00135	0.761147	1	0.965549	0.781026	1
NBL1	ENSG00000158747.14	chr1	19596979	19658456	+	NBL1	protein_coding	ENSG00000158747	0	0	NBL1	0.240867	0.060762	0.146141	-0.192726	0.124496	0.272348
AL031727.1	ENSG00000226396.1	chr1	19608114	19608568	+	AL031727.1	processed_pseudogene	ENSG00000226396	0	0	AL031727.1	0.226625	0.559029	0.693644	-0.264831	0.53944	0.729858
HTR6	ENSG00000158748.4	chr1	19664875	19680966	+	HTR6	protein_coding	ENSG00000158748	-1	-1	HTR6	-1.03239	0.0469311	0.120634	-1.35404	0.0010717	0.00494212
TMCO4	ENSG00000162542.13	chr1	19682213	19799945	-	TMCO4	protein_coding	ENSG00000162542	0	0	TMCO4	0.486586	0.000208934	0.00127644	-0.431628	0.00280444	0.011756
RNF186	ENSG00000178828.7	chr1	19814029	19815283	-	RNF186	protein_coding	ENSG00000178828	0	0	RNF186	-3.18054	0.459066	1	0	1	1
AL391883.1	ENSG00000235434.1	chr1	19814367	19819502	+	AL391883.1	lncRNA	ENSG00000235434	0	0	AL391883.1	-0.963389	0.826972	1	2.44614	0.57195	1
OTUD3	ENSG00000169914.6	chr1	19882395	19912945	+	OTUD3	protein_coding	ENSG00000169914	0	0	OTUD3	0.557963	1.83716e-06	1.72226e-05	-0.463801	0.000328051	0.00167947
PLA2G2E	ENSG00000188784.4	chr1	19920009	19923617	-	PLA2G2E	protein_coding	ENSG00000188784	0	0	PLA2G2E	-2.90697	0.0729302	0.167453	-1.31826	0.439345	1
RN7SL304P	ENSG00000242688.3	chr1	19970969	19971269	+	RN7SL304P	misc_RNA	ENSG00000242688	0	0	RN7SL304P	-2.86242	0.506381	1	0	1	1
PLA2G2A	ENSG00000188257.11	chr1	19975431	19980416	-	PLA2G2A	protein_coding	ENSG00000188257	0	0	PLA2G2A	-1.80656	0.307999	0.465839	0.00346947	0.998312	1
PLA2G5	ENSG00000127472.11	chr1	20028179	20091911	+	PLA2G5	protein_coding	ENSG00000127472	-1	1	PLA2G5	-2.32243	0.0231519	0.0703843	5.25337	0.000304782	0.00157163
PLA2G2D	ENSG00000117215.15	chr1	20111939	20119566	-	PLA2G2D	protein_coding	ENSG00000117215	0	0	PLA2G2D	-3.39178	0.0675023	0.157887	2.22139	0.272994	0.474181
PLA2G2F	ENSG00000158786.4	chr1	20139326	20150386	+	PLA2G2F	protein_coding	ENSG00000158786	-1	0	PLA2G2F	-2.32296	0.00530542	0.0212776	2.22126	0.138519	0.294598
Z98257.1	ENSG00000227066.2	chr1	20154171	20160568	+	Z98257.1	lncRNA	ENSG00000227066	-1	0	Z98257.1	-5.17865	0.0372976	0.101656	4.18312	0.095278	0.223551
PLA2G2C	ENSG00000187980.6	chr1	20161253	20177424	-	PLA2G2C	protein_coding	ENSG00000187980	-1	0	PLA2G2C	-4.32157	0.0194694	0.0614221	3.18318	0.117361	0.260646
UBXN10	ENSG00000162543.6	chr1	20186096	20196050	+	UBXN10	protein_coding	ENSG00000162543	0	0	UBXN10	-0.39181	0.41661	0.571085	0.0585019	0.916081	0.963671
LINC01757	ENSG00000228105.2	chr1	20243095	20244664	+	LINC01757	lncRNA	ENSG00000228105	0	0	LINC01757	-2.00339	0.394671	1	1.86128	0.470992	1
VWA5B1	ENSG00000158816.15	chr1	20290919	20354894	+	VWA5B1	protein_coding	ENSG00000158816	0	0	VWA5B1	-0.594115	0.323592	0.481769	0.667028	0.313746	0.520146
AL020998.1	ENSG00000226664.1	chr1	20294211	20323187	-	AL020998.1	lncRNA	ENSG00000226664	0	0	AL020998.1	-1.99939	0.496803	1	1.86337	0.551332	1
LINC01141	ENSG00000236963.7	chr1	20360579	20431234	-	LINC01141	lncRNA	ENSG00000236963	-1	0	LINC01141	-1.88375	0.0225824	0.0690152	2.70702	0.0657246	0.167664
AL139254.1	ENSG00000226487.1	chr1	20412304	20413253	-	AL139254.1	lncRNA	ENSG00000226487	0	0	AL139254.1	0	1	1	3.1831	0.458714	1
CAMK2N1	ENSG00000162545.6	chr1	20482391	20486210	-	CAMK2N1	protein_coding	ENSG00000162545	1	0	CAMK2N1	1.31266	5.12538e-25	2.62307e-23	-0.37809	0.00442612	0.0175834
MUL1	ENSG00000090432.7	chr1	20499448	20508151	-	MUL1	protein_coding	ENSG00000090432	0	0	MUL1	0.342069	8.32844e-05	0.000560392	0.0291248	0.751916	0.872778
RPS4XP4	ENSG00000215520.3	chr1	20525989	20526751	+	RPS4XP4	processed_pseudogene	ENSG00000215520	0	0	RPS4XP4	-0.578715	0.866524	1	-1.85358	0.600797	1
FAM43B	ENSG00000183114.8	chr1	20552573	20555020	+	FAM43B	protein_coding	ENSG00000183114	0	0	FAM43B	-0.803959	0.00159627	0.00767019	0.543819	0.00170847	0.0075293
CDA	ENSG00000158825.6	chr1	20589086	20618903	+	CDA	protein_coding	ENSG00000158825	0	0	CDA	-0.385499	0.00940467	0.0340982	0.552976	5.76396e-05	0.000336224
PINK1	ENSG00000158828.8	chr1	20633458	20651511	+	PINK1	protein_coding	ENSG00000158828	0	0	PINK1	0.592752	8.96927e-15	2.19238e-13	0.215621	0.0209514	0.0664602
PINK1-AS	ENSG00000117242.7	chr1	20642657	20652193	-	PINK1-AS	lncRNA	ENSG00000117242	0	0	PINK1-AS	0.0068925	0.957352	0.976934	-0.497061	8.99168e-06	5.90316e-05
DDOST	ENSG00000244038.9	chr1	20651767	20661544	-	DDOST	protein_coding	ENSG00000244038	0	0	DDOST	0.0791088	0.374947	0.531904	-0.0704771	0.427556	0.632618
KIF17	ENSG00000117245.12	chr1	20664014	20718017	-	KIF17	protein_coding	ENSG00000117245	0	0	KIF17	-0.694331	0.00243866	0.0110206	0.0964705	0.603982	0.779505
AL663074.2	ENSG00000235432.1	chr1	20692734	20694013	-	AL663074.2	unprocessed_pseudogene	ENSG00000235432	0	0	AL663074.2	-1.46108	0.230704	0.382765	1.00364	0.396512	0.604123
SH2D5	ENSG00000189410.12	chr1	20719731	20732837	-	SH2D5	protein_coding	ENSG00000189410	1	1	SH2D5	1.95369	4.30407e-55	6.67166e-53	1.37385	8.61125e-18	1.50266e-16
AL663074.1	ENSG00000233069.1	chr1	20732880	20733952	+	AL663074.1	lncRNA	ENSG00000233069	0	1	AL663074.1	1.29734	0.226027	0.377534	3.59938	0.0220382	0.0693243
HP1BP3	ENSG00000127483.19	chr1	20740266	20787323	-	HP1BP3	protein_coding	ENSG00000127483	0	0	HP1BP3	0.0565681	0.486259	0.632706	-0.184258	0.0239903	0.0744245
EIF4G3	ENSG00000075151.20	chr1	20806292	21176888	-	EIF4G3	protein_coding	ENSG00000075151	0	0	EIF4G3	0.494016	0.00030033	0.00176345	0.541285	3.77636e-08	3.32761e-07
RNU7-200P	ENSG00000251914.1	chr1	20841241	20841302	+	RNU7-200P	snRNA	ENSG00000251914	0	0	RNU7-200P	1.85546	0.34324	0.501001	-0.260115	0.845657	1
MIR1256	ENSG00000221808.1	chr1	20988314	20988432	-	MIR1256	miRNA	ENSG00000221808	0	0	MIR1256	-0.00307109	0.998649	1	-1.09563	0.392688	0.600792
RPS15AP6	ENSG00000233072.1	chr1	21003550	21003934	-	RPS15AP6	processed_pseudogene	ENSG00000233072	0	0	RPS15AP6	0	1	1	0.715134	0.577788	0.759929
AL627311.1	ENSG00000236073.2	chr1	21073639	21073753	-	AL627311.1	processed_pseudogene	ENSG00000236073	0	0	AL627311.1	0.513156	0.586994	0.716622	-0.0666065	0.930902	0.972059
HSPE1P27	ENSG00000235112.1	chr1	21161475	21162081	+	HSPE1P27	processed_pseudogene	ENSG00000235112	0	0	HSPE1P27	-0.281146	0.672441	0.782612	0.493438	0.320633	0.527252
ECE1	ENSG00000117298.16	chr1	21217247	21345572	-	ECE1	protein_coding	ENSG00000117298	0	0	ECE1	0.352252	2.44071e-05	0.000184421	0.0579885	0.473274	0.672888
AL031005.1	ENSG00000236936.1	chr1	21266082	21267251	+	AL031005.1	lncRNA	ENSG00000236936	0	0	AL031005.1	-0.323262	0.517738	0.659273	-0.360083	0.23284	0.425902
ECE1-AS1	ENSG00000231105.2	chr1	21293290	21299874	+	ECE1-AS1	lncRNA	ENSG00000231105	0	0	ECE1-AS1	0.360807	0.413444	0.568344	-0.110122	0.70232	0.842024
PPP1R11P1	ENSG00000236216.5	chr1	21397987	21398362	+	PPP1R11P1	processed_pseudogene	ENSG00000236216	0	0	PPP1R11P1	-3.66699	0.337395	1	0.965548	0.807489	1
AL592309.1	ENSG00000228823.1	chr1	21411460	21413293	-	AL592309.1	unprocessed_pseudogene	ENSG00000228823	0	0	AL592309.1	-2.43835	0.497545	0.642357	3.59981	0.306343	1
AL592309.2	ENSG00000236009.1	chr1	21415898	21417492	+	AL592309.2	lncRNA	ENSG00000236009	0	0	AL592309.2	-2.44115	0.57274	1	0	1	1
NBPF2P	ENSG00000227001.3	chr1	21424625	21427967	-	NBPF2P	unprocessed_pseudogene	ENSG00000227001	0	0	NBPF2P	0.806	0.422344	0.576538	-0.251107	0.617625	0.789019
HS6ST1P1	ENSG00000187952.9	chr1	21428303	21429536	+	HS6ST1P1	processed_pseudogene	ENSG00000187952	0	0	HS6ST1P1	-2.00118	0.243517	0.397011	-0.997053	0.57764	1
CROCCP5	ENSG00000186543.7	chr1	21434318	21437558	+	CROCCP5	unprocessed_pseudogene	ENSG00000186543	0	0	CROCCP5	-2.99854	0.16898	0.307338	2.86124	0.222052	1
NBPF3	ENSG00000142794.18	chr1	21440128	21485005	+	NBPF3	protein_coding	ENSG00000142794	0	0	NBPF3	-0.413558	0.000468371	0.00260785	-0.543701	0.000190437	0.00101967
PFN1P10	ENSG00000176378.8	chr1	21459756	21460082	-	PFN1P10	processed_pseudogene	ENSG00000176378	0	0	PFN1P10	-0.640219	0.684396	0.791767	0	1	1
ALPL	ENSG00000162551.14	chr1	21509397	21578410	+	ALPL	protein_coding	ENSG00000162551	0	0	ALPL	-0.633586	0.132629	0.258526	-0.38312	0.242855	0.437945
LINC02596	ENSG00000233431.1	chr1	21586472	21591187	+	LINC02596	lncRNA	ENSG00000233431	0	0	LINC02596	-1.80618	0.387647	0.544345	0.00354604	0.998654	1
RAP1GAP	ENSG00000076864.19	chr1	21596215	21669363	-	RAP1GAP	protein_coding	ENSG00000076864	0	0	RAP1GAP	0.325484	0.0516193	0.129757	-0.138878	0.337574	0.545742
USP48	ENSG00000090686.16	chr1	21678298	21783606	-	USP48	protein_coding	ENSG00000090686	0	0	USP48	0.201166	0.0170889	0.0552791	-0.0465572	0.577375	0.759643
AL590103.1	ENSG00000231978.2	chr1	21768269	21768575	+	AL590103.1	processed_pseudogene	ENSG00000231978	0	0	AL590103.1	-1.6994	0.270925	0.426917	-2.69956	0.142416	0.300206
LDLRAD2	ENSG00000187942.12	chr1	21812265	21825225	+	LDLRAD2	protein_coding	ENSG00000187942	-1	0	LDLRAD2	-1.5119	0.000142273	0.000904323	-0.00755087	0.98142	1
HSPG2	ENSG00000142798.20	chr1	21822244	21937310	-	HSPG2	protein_coding	ENSG00000142798	-1	0	HSPG2	-1.16775	2.989e-34	2.24724e-32	0.288432	0.00233849	0.00996634
AL590556.1	ENSG00000232037.3	chr1	21908098	21908580	+	AL590556.1	processed_pseudogene	ENSG00000232037	0	0	AL590556.1	-1.15893	0.0604564	0.145732	0.101143	0.837358	0.920381
AL590556.2	ENSG00000283234.1	chr1	21950679	21956871	-	AL590556.2	transcribed_unitary_pseudogene	ENSG00000283234	-1	0	AL590556.2	-4.94497	0.0164591	0.0536069	-2.43917	0.266635	1
CELA3B	ENSG00000219073.8	chr1	21977022	21998642	+	CELA3B	protein_coding	ENSG00000219073	0	0	CELA3B	-3.85522	0.298214	1	-0.958031	0.803737	1
RN7SL386P	ENSG00000273610.1	chr1	21987481	21987777	+	RN7SL386P	misc_RNA	ENSG00000273610	0	0	RN7SL386P	-2.44725	0.571751	1	0	1	1
RNU6-1022P	ENSG00000201919.1	chr1	21987816	21987919	+	RNU6-1022P	snRNA	ENSG00000201919	0	0	RNU6-1022P	0	1	1	0	1	1
CELA3A	ENSG00000142789.20	chr1	22001657	22012542	+	CELA3A	protein_coding	ENSG00000142789	0	0	CELA3A	-1.99788	0.304071	1	1.48368	0.487203	1
RN7SL186P	ENSG00000278124.1	chr1	22010650	22010946	+	RN7SL186P	misc_RNA	ENSG00000278124	0	0	RN7SL186P	-1.85334	0.671371	1	0	1	1
RNU6-776P	ENSG00000201273.1	chr1	22010985	22011088	+	RNU6-776P	snRNA	ENSG00000201273	0	0	RNU6-776P	0	1	1	0	1	1
LINC01635	ENSG00000228397.3	chr1	22023990	22026048	-	LINC01635	lncRNA	ENSG00000228397	0	0	LINC01635	-0.0779841	0.926242	0.955411	1.58867	0.180833	0.356827
LINC00339	ENSG00000218510.8	chr1	22024558	22031223	+	LINC00339	lncRNA	ENSG00000218510	0	0	LINC00339	0.599429	0.000125848	0.000810724	-0.142134	0.280906	0.482908
CDC42	ENSG00000070831.17	chr1	22025511	22101360	+	CDC42	protein_coding	ENSG00000070831	0	0	CDC42	-0.151844	0.0271395	0.0798582	0.479224	3.25072e-12	3.9793e-11
AL031281.1	ENSG00000271428.1	chr1	22068340	22068827	-	AL031281.1	processed_pseudogene	ENSG00000271428	-1	0	AL031281.1	-1.38091	0.010297	0.0367499	0.186385	0.724764	0.855912
CDC42-IT1	ENSG00000230068.2	chr1	22059197	22064199	+	CDC42-IT1	lncRNA	ENSG00000230068	0	0	CDC42-IT1	0.0463248	0.906869	0.943907	0.206291	0.630269	0.797083
WNT4	ENSG00000162552.15	chr1	22117313	22143969	-	WNT4	protein_coding	ENSG00000162552	0	0	WNT4	-0.162487	0.596008	0.723979	-0.169765	0.547386	0.736236
MIR4418	ENSG00000266564.1	chr1	22266239	22266300	+	MIR4418	miRNA	ENSG00000266564	0	0	MIR4418	-3.43937	0.422481	1	0	1	1
PPIAP34	ENSG00000234397.3	chr1	22322840	22323331	-	PPIAP34	processed_pseudogene	ENSG00000234397	0	0	PPIAP34	-1.85334	0.671371	1	0	1	1
AL591122.1	ENSG00000279625.1	chr1	22364630	22366482	-	AL591122.1	TEC	ENSG00000279625	0	0	AL591122.1	-2.45575	0.307899	0.465712	0.00375857	0.998894	1
ZBTB40	ENSG00000184677.18	chr1	22428838	22531157	+	ZBTB40	protein_coding	ENSG00000184677	0	0	ZBTB40	0.657459	3.82636e-14	8.89127e-13	0.267898	0.00216949	0.00933531
ZBTB40-IT1	ENSG00000237200.1	chr1	22517474	22519708	+	ZBTB40-IT1	lncRNA	ENSG00000237200	0	0	ZBTB40-IT1	-0.13068	0.819024	0.888445	-0.640175	0.249012	0.445173
EPHA8	ENSG00000070886.12	chr1	22563489	22603595	+	EPHA8	protein_coding	ENSG00000070886	-1	0	EPHA8	-2.85934	3.27066e-07	3.47324e-06	-0.645589	2.2781e-05	0.00014133
MIR6127	ENSG00000276835.2	chr1	22633258	22633366	-	MIR6127	miRNA	ENSG00000276835	0	0	MIR6127	-0.963366	0.826976	1	0	1	1
C1QA	ENSG00000173372.17	chr1	22636628	22639678	+	C1QA	protein_coding	ENSG00000173372	0	1	C1QA	-1.29669	0.199966	0.345923	2.52835	0.0306474	0.0911366
C1QC	ENSG00000159189.12	chr1	22643633	22648110	+	C1QC	protein_coding	ENSG00000159189	0	0	C1QC	0.359024	0.573423	0.705485	0.26802	0.68842	0.832313
C1QB	ENSG00000173369.16	chr1	22652762	22661637	+	C1QB	protein_coding	ENSG00000173369	0	0	C1QB	-0.00103631	0.998813	1	0.517984	0.579131	0.761116
EPHB2	ENSG00000133216.16	chr1	22710839	22921500	+	EPHB2	protein_coding	ENSG00000133216	0	0	EPHB2	-0.429478	1.44273e-07	1.60874e-06	0.702241	1.5395e-18	2.78725e-17
MIR4684	ENSG00000265422.1	chr1	22719517	22719598	+	MIR4684	miRNA	ENSG00000265422	0	0	MIR4684	0.892896	0.838025	1	0	1	1
AL512444.1	ENSG00000225952.1	chr1	22835713	22836849	-	AL512444.1	lncRNA	ENSG00000225952	0	0	AL512444.1	0.519171	0.350512	0.507993	0.64894	0.188152	0.366648
MIR4253	ENSG00000264014.1	chr1	22863159	22863226	-	MIR4253	miRNA	ENSG00000264014	0	0	MIR4253	-1.85334	0.671371	1	0	1	1
LACTBL1	ENSG00000215906.8	chr1	22953043	22965338	-	LACTBL1	protein_coding	ENSG00000215906	0	0	LACTBL1	-1.58339	0.532117	1	-0.958034	0.731761	1
TEX46	ENSG00000227868.6	chr1	23010834	23015852	-	TEX46	protein_coding	ENSG00000227868	0	0	TEX46	-1.99821	0.136052	0.263384	0.293283	0.800745	0.901113
KDM1A	ENSG00000004487.16	chr1	23019443	23083689	+	KDM1A	protein_coding	ENSG00000004487	0	0	KDM1A	-0.391241	1.0483e-12	2.09922e-11	-0.0640842	0.204937	0.389816
AL031428.1	ENSG00000240553.1	chr1	23020147	23088058	-	AL031428.1	lncRNA	ENSG00000240553	0	0	AL031428.1	-0.808711	0.428312	0.582175	0.518238	0.627274	0.795145
MIR3115	ENSG00000263793.1	chr1	23044305	23044372	+	MIR3115	miRNA	ENSG00000263793	0	0	MIR3115	0	1	1	1.58853	0.618941	1
AL031428.2	ENSG00000266802.1	chr1	23057858	23057934	-	AL031428.2	miRNA	ENSG00000266802	0	0	AL031428.2	-1.87609	0.318472	0.47667	-0.580722	0.756932	1
LUZP1	ENSG00000169641.13	chr1	23084023	23177808	-	LUZP1	protein_coding	ENSG00000169641	0	0	LUZP1	-0.0510193	0.24623	0.399709	0.557258	3.23113e-38	1.20592e-36
AL161672.1	ENSG00000229010.1	chr1	23140325	23141142	+	AL161672.1	processed_pseudogene	ENSG00000229010	0	0	AL161672.1	-0.935558	0.1372	0.264989	0.453821	0.436424	0.640182
RNU6-514P	ENSG00000206935.1	chr1	23162704	23162810	+	RNU6-514P	snRNA	ENSG00000206935	0	0	RNU6-514P	-0.263693	0.83674	0.899952	0.704632	0.535687	0.727102
RNU6-135P	ENSG00000252578.1	chr1	23163953	23164053	+	RNU6-135P	snRNA	ENSG00000252578	0	0	RNU6-135P	0.512337	0.653039	0.768873	0.22518	0.851039	0.927856
HTR1D	ENSG00000179546.4	chr1	23191895	23194729	-	HTR1D	protein_coding	ENSG00000179546	-1	-1	HTR1D	-1.69422	3.46569e-38	3.06437e-36	-1.67831	5.88219e-13	7.56082e-12
AL109936.1	ENSG00000201405.1	chr1	23370254	23370346	+	AL109936.1	misc_RNA	ENSG00000201405	0	0	AL109936.1	0	1	1	0	1	1
LINC01355	ENSG00000261326.4	chr1	23281307	23287488	-	LINC01355	lncRNA	ENSG00000261326	0	0	LINC01355	-0.813117	8.80146e-06	7.23695e-05	-0.447773	0.0108642	0.0383114
HNRNPR	ENSG00000125944.20	chr1	23303771	23344336	-	HNRNPR	protein_coding	ENSG00000125944	0	0	HNRNPR	-0.160736	0.0695666	0.161581	-0.0363983	0.680124	0.827264
ZNF436	ENSG00000125945.15	chr1	23359448	23369836	-	ZNF436	protein_coding	ENSG00000125945	0	0	ZNF436	-0.991497	1.83179e-16	5.27508e-15	0.155079	0.232233	0.4251
ZNF436-AS1	ENSG00000249087.7	chr1	23368997	23371839	+	ZNF436-AS1	lncRNA	ENSG00000249087	-1	0	ZNF436-AS1	-1.99769	2.8828e-11	4.94925e-10	0.0886997	0.759647	0.877438
AL109936.2	ENSG00000215381.3	chr1	23244765	23245224	+	AL109936.2	processed_pseudogene	ENSG00000215381	0	0	AL109936.2	-3.85642	0.295864	1	0	1	1
TCEA3	ENSG00000204219.11	chr1	23380909	23424748	-	TCEA3	protein_coding	ENSG00000204219	0	1	TCEA3	-0.923724	0.000312574	0.00182736	1.11892	1.57879e-25	3.8972e-24
AL357134.1	ENSG00000232482.2	chr1	23410832	23412146	+	AL357134.1	processed_pseudogene	ENSG00000232482	0	0	AL357134.1	-2.85871	0.07016	0.162593	0.616787	0.486732	0.684693
ASAP3	ENSG00000088280.19	chr1	23428563	23484568	-	ASAP3	protein_coding	ENSG00000088280	-1	0	ASAP3	-1.18649	1.30267e-37	1.12027e-35	-0.607695	9.8945e-12	1.16469e-10
E2F2	ENSG00000007968.7	chr1	23506438	23531233	-	E2F2	protein_coding	ENSG00000007968	0	-1	E2F2	0.197435	0.228908	0.380708	-4.04707	2.82452e-67	1.95901e-65
AL021154.1	ENSG00000235052.1	chr1	23549139	23550915	-	AL021154.1	lncRNA	ENSG00000235052	0	0	AL021154.1	0.379533	0.744589	0.836881	2.17366	0.14829	0.308935
ID3	ENSG00000117318.9	chr1	23557926	23559501	-	ID3	protein_coding	ENSG00000117318	0	1	ID3	0.0447736	0.678337	0.787462	1.65092	5.75971e-39	2.18949e-37
MDS2	ENSG00000197880.8	chr1	23581495	23640568	+	MDS2	lncRNA	ENSG00000197880	0	0	MDS2	-2.87433	0.184762	0.327348	4.03112	0.0864021	0.207322
AL451000.1	ENSG00000229239.2	chr1	23670294	23680259	+	AL451000.1	unprocessed_pseudogene	ENSG00000229239	-1	1	AL451000.1	-4.66449	0.0291743	0.084311	4.32108	0.0442523	0.123031
RPL11	ENSG00000142676.14	chr1	23691742	23696835	+	RPL11	protein_coding	ENSG00000142676	0	0	RPL11	0.496776	8.5089e-06	7.01631e-05	-0.174131	0.116956	0.26002
ELOA-AS1	ENSG00000236810.6	chr1	23706901	23778296	-	ELOA-AS1	lncRNA	ENSG00000236810	0	0	ELOA-AS1	0.287935	0.62965	0.750396	-0.121729	0.826117	0.914717
ELOA	ENSG00000011007.12	chr1	23743155	23762059	+	ELOA	protein_coding	ENSG00000011007	0	0	ELOA	0.580103	1.58521e-23	7.1509e-22	0.799192	1.88535e-46	8.53113e-45
PITHD1	ENSG00000057757.10	chr1	23778418	23788232	+	PITHD1	protein_coding	ENSG00000057757	0	0	PITHD1	0.51978	1.98308e-06	1.85214e-05	0.105176	0.352323	0.561356
LYPLA2	ENSG00000011009.11	chr1	23791145	23795539	+	LYPLA2	protein_coding	ENSG00000011009	0	0	LYPLA2	0.196991	0.0401966	0.107519	0.976255	3.72611e-25	9.04133e-24
GALE	ENSG00000117308.15	chr1	23795599	23800781	-	GALE	protein_coding	ENSG00000117308	0	0	GALE	0.874244	9.63501e-11	1.56923e-09	0.546922	2.48977e-05	0.000153475
HMGCL	ENSG00000117305.15	chr1	23801885	23838620	-	HMGCL	protein_coding	ENSG00000117305	0	0	HMGCL	0.00199301	0.988858	1	0.255226	0.0525941	0.140987
FUCA1	ENSG00000179163.11	chr1	23845077	23868294	-	FUCA1	protein_coding	ENSG00000179163	0	0	FUCA1	-0.397373	0.00319995	0.0139071	-0.365453	0.0134584	0.04602
CNR2	ENSG00000188822.8	chr1	23870515	23913362	-	CNR2	protein_coding	ENSG00000188822	0	0	CNR2	-1.17001	0.397732	0.554101	2.11927	0.170633	0.342323
BTBD6P1	ENSG00000229106.1	chr1	23901471	23902737	-	BTBD6P1	processed_pseudogene	ENSG00000229106	0	0	BTBD6P1	-3.86002	0.282756	1	0	1	1
AL590609.2	ENSG00000232557.3	chr1	23907111	23907885	+	AL590609.2	lncRNA	ENSG00000232557	0	0	AL590609.2	-3.18051	0.420874	1	2.44615	0.539467	1
MIR378F	ENSG00000264926.1	chr1	23929070	23929147	+	MIR378F	miRNA	ENSG00000264926	0	0	MIR378F	-1.85334	0.671371	1	0	1	1
H3P1	ENSG00000230228.2	chr1	23949016	23949383	-	H3P1	processed_pseudogene	ENSG00000230228	0	0	H3P1	0	1	1	0	1	1
PNRC2	ENSG00000189266.13	chr1	23956839	23963462	+	PNRC2	protein_coding	ENSG00000189266	0	0	PNRC2	0.133378	0.170776	0.309877	0.465826	2.9295e-06	2.06856e-05
SRSF10	ENSG00000188529.15	chr1	23964347	23980927	-	SRSF10	protein_coding	ENSG00000188529	0	0	SRSF10	0.23627	0.0204747	0.0639803	-0.0269631	0.791634	0.895842
AL590609.1	ENSG00000215905.4	chr1	24007881	24008519	-	AL590609.1	processed_pseudogene	ENSG00000215905	0	0	AL590609.1	-2.44722	0.571756	1	-0.958029	0.827924	1
AL591178.1	ENSG00000225315.2	chr1	24040835	24086799	+	AL591178.1	lncRNA	ENSG00000225315	0	0	AL591178.1	-1.80666	0.25683	0.411169	0.267335	0.831649	0.917432
MYOM3	ENSG00000142661.19	chr1	24056035	24112135	-	MYOM3	protein_coding	ENSG00000142661	0	0	MYOM3	-0.883837	2.80538e-06	2.54627e-05	0.331366	0.00114731	0.00525241
MYOM3-AS1	ENSG00000230703.1	chr1	24066774	24083565	+	MYOM3-AS1	lncRNA	ENSG00000230703	0	0	MYOM3-AS1	-2.43807	0.573239	1	-0.892996	0.838004	1
IL22RA1	ENSG00000142677.4	chr1	24119771	24143140	-	IL22RA1	protein_coding	ENSG00000142677	0	0	IL22RA1	-0.627194	0.0128991	0.0440658	-0.32931	0.205483	0.390527
IFNLR1	ENSG00000185436.12	chr1	24154168	24187959	-	IFNLR1	protein_coding	ENSG00000185436	0	-1	IFNLR1	-0.605405	0.00667902	0.0256739	-2.10998	2.6169e-14	3.71484e-13
LINC02800	ENSG00000230023.2	chr1	24200240	24211693	+	LINC02800	lncRNA	ENSG00000230023	0	0	LINC02800	-1.00066	0.592725	0.721316	1.86131	0.412007	1
GRHL3-AS1	ENSG00000232298.2	chr1	24307556	24321901	-	GRHL3-AS1	lncRNA	ENSG00000232298	0	0	GRHL3-AS1	0.481679	0.757824	0.846127	-0.21913	0.878349	0.943064
GRHL3	ENSG00000158055.15	chr1	24319322	24364482	+	GRHL3	protein_coding	ENSG00000158055	0	0	GRHL3	0.456652	0.257	0.41132	0.851444	0.0505004	0.136729
STPG1	ENSG00000001460.18	chr1	24356999	24416934	-	STPG1	protein_coding	ENSG00000001460	1	0	STPG1	1.22286	9.79412e-36	7.866e-34	0.71432	6.69315e-15	9.83321e-14
NIPAL3	ENSG00000001461.17	chr1	24415802	24472976	+	NIPAL3	protein_coding	ENSG00000001461	0	1	NIPAL3	0.912382	5.72709e-59	9.7612e-57	1.68385	1.80209e-205	8.95748e-203
RCAN3	ENSG00000117602.12	chr1	24502351	24541040	+	RCAN3	protein_coding	ENSG00000117602	0	0	RCAN3	0.066499	0.500802	0.645089	0.328258	0.000521224	0.00256169
NCMAP-DT	ENSG00000264443.1	chr1	24538802	24556024	-	NCMAP-DT	lncRNA	ENSG00000264443	0	0	NCMAP-DT	-3.17893	0.223946	0.375029	-1.13339	0.633021	1
NCMAP	ENSG00000184454.7	chr1	24556087	24609328	+	NCMAP	protein_coding	ENSG00000184454	-1	0	NCMAP	-4.31782	0.00895224	0.0327255	-2.14431	0.0816412	0.198453
AL445686.1	ENSG00000227312.2	chr1	24563627	24563974	+	AL445686.1	processed_pseudogene	ENSG00000227312	0	0	AL445686.1	0	1	1	0	1	1
SRRM1	ENSG00000133226.17	chr1	24631716	24673281	+	SRRM1	protein_coding	ENSG00000133226	0	0	SRRM1	0.119745	0.0547227	0.135359	0.116059	0.0650616	0.166413
CLIC4	ENSG00000169504.15	chr1	24745382	24844321	+	CLIC4	protein_coding	ENSG00000169504	0	0	CLIC4	-0.0477656	0.640585	0.758911	-0.488602	1.86855e-06	1.34932e-05
RNU6-1208P	ENSG00000238482.1	chr1	24777873	24777979	-	RNU6-1208P	snRNA	ENSG00000238482	0	0	RNU6-1208P	1.45946	0.237677	0.390176	0.682395	0.576614	0.759208
RUNX3	ENSG00000020633.18	chr1	24899511	24965121	-	RUNX3	protein_coding	ENSG00000020633	0	0	RUNX3	0.422356	1.13855e-05	9.14796e-05	-0.31225	0.00107635	0.00496026
MIR6731	ENSG00000278034.1	chr1	24919345	24919416	-	MIR6731	miRNA	ENSG00000278034	0	0	MIR6731	-1.32648	0.514164	1	-1.89203	0.376957	1
AL445471.1	ENSG00000229162.1	chr1	24961345	24963097	+	AL445471.1	lncRNA	ENSG00000229162	0	0	AL445471.1	-0.380512	0.57104	0.703634	-0.295074	0.386948	0.595781
MIR4425	ENSG00000264371.1	chr1	25023503	25023586	+	MIR4425	miRNA	ENSG00000264371	0	0	MIR4425	0	1	1	0	1	1
AL050344.1	ENSG00000233755.1	chr1	25043707	25113120	-	AL050344.1	lncRNA	ENSG00000233755	0	0	AL050344.1	-4.31384	0.312293	1	0	1	1
AL031432.1	ENSG00000231953.2	chr1	25208139	25209437	+	AL031432.1	lncRNA	ENSG00000231953	0	0	AL031432.1	-2.58188	0.262751	0.417927	1.86309	0.465908	1
SYF2	ENSG00000117614.10	chr1	25222276	25232502	-	SYF2	protein_coding	ENSG00000117614	0	0	SYF2	-0.0720264	0.580615	0.711359	0.0677172	0.588319	0.767747
RSRP1	ENSG00000117616.18	chr1	25242249	25338213	-	RSRP1	protein_coding	ENSG00000117616	0	0	RSRP1	-0.757835	2.21714e-13	4.76944e-12	0.204126	0.0417761	0.117441
AL031432.3	ENSG00000272432.1	chr1	25247837	25248321	+	AL031432.3	lncRNA	ENSG00000272432	0	0	AL031432.3	-0.935812	0.224636	0.375879	0.125491	0.847021	0.925598
AL031432.2	ENSG00000261349.1	chr1	25266102	25267136	-	AL031432.2	unprocessed_pseudogene	ENSG00000261349	0	0	AL031432.2	0	1	1	0.771976	0.3019	0.506871
RHD	ENSG00000187010.21	chr1	25272393	25330445	+	RHD	protein_coding	ENSG00000187010	0	0	RHD	-0.586821	0.545595	0.682505	0.593309	0.0494886	0.134509
SDHDP6	ENSG00000224183.1	chr1	25294164	25294643	-	SDHDP6	processed_pseudogene	ENSG00000224183	0	0	SDHDP6	-1.86066	0.344188	0.501956	-0.99592	0.456502	0.65809
AL928711.1	ENSG00000259984.1	chr1	25336429	25337465	-	AL928711.1	unprocessed_pseudogene	ENSG00000259984	0	0	AL928711.1	-0.000106184	0.999938	1	1.06695	0.373204	0.582627
TMEM50A	ENSG00000183726.11	chr1	25338317	25362361	+	TMEM50A	protein_coding	ENSG00000183726	0	0	TMEM50A	0.0600015	0.491207	0.636824	0.534842	1.28095e-10	1.38689e-09
RHCE	ENSG00000188672.18	chr1	25362249	25430192	-	RHCE	protein_coding	ENSG00000188672	0	0	RHCE	-0.505452	0.386977	0.543789	0.00399627	0.993342	1
AL031284.1	ENSG00000238084.4	chr1	25398721	25399198	+	AL031284.1	processed_pseudogene	ENSG00000238084	0	0	AL031284.1	0.259519	0.850254	0.909199	0.588859	0.676696	1
MACO1	ENSG00000204178.11	chr1	25430858	25500209	+	MACO1	protein_coding	ENSG00000204178	0	0	MACO1	0.409161	3.03389e-08	3.71876e-07	0.137649	0.0554818	0.146972
LDLRAP1	ENSG00000157978.12	chr1	25543606	25568886	+	LDLRAP1	protein_coding	ENSG00000157978	0	0	LDLRAP1	0.44891	0.000161898	0.00101637	-0.780807	2.84852e-11	3.24925e-10
AL606491.1	ENSG00000225643.1	chr1	25581478	25590356	+	AL606491.1	lncRNA	ENSG00000225643	0	0	AL606491.1	-0.851006	0.449411	0.601072	-1.11146	0.233999	0.427414
MAN1C1	ENSG00000117643.14	chr1	25617468	25786207	+	MAN1C1	protein_coding	ENSG00000117643	0	0	MAN1C1	0.265683	0.26935	0.425107	-0.757437	0.00270909	0.0114
AL031280.1	ENSG00000233478.1	chr1	25644544	25659111	-	AL031280.1	lncRNA	ENSG00000233478	0	0	AL031280.1	-1.47546	0.07916	0.177886	-0.0838834	0.916772	0.964021
SELENON	ENSG00000162430.17	chr1	25800176	25818221	+	SELENON	protein_coding	ENSG00000162430	0	0	SELENON	-0.252242	0.00201279	0.00936114	-0.373115	5.06083e-06	3.46175e-05
AL020996.1	ENSG00000228172.5	chr1	25816749	25820797	-	AL020996.1	lncRNA	ENSG00000228172	0	0	AL020996.1	0.217294	0.596698	0.724503	0.00386706	0.992615	1
MTFR1L	ENSG00000117640.18	chr1	25818640	25832942	+	MTFR1L	protein_coding	ENSG00000117640	0	0	MTFR1L	0.492137	4.71574e-05	0.000336863	0.537337	6.33087e-06	4.26382e-05
AL020996.3	ENSG00000272478.1	chr1	25831913	25832134	-	AL020996.3	lncRNA	ENSG00000272478	0	0	AL020996.3	0	1	1	0	1	1
AUNIP	ENSG00000127423.10	chr1	25831913	25859458	-	AUNIP	protein_coding	ENSG00000127423	0	-1	AUNIP	-0.15839	0.411463	0.566573	-2.35782	6.14521e-29	1.73196e-27
AL033528.2	ENSG00000223624.1	chr1	25888970	25889109	+	AL033528.2	processed_pseudogene	ENSG00000223624	0	0	AL033528.2	1.89484	0.328814	1	-0.99551	0.558697	1
PAQR7	ENSG00000182749.5	chr1	25861210	25871253	-	PAQR7	protein_coding	ENSG00000182749	0	0	PAQR7	0.498936	6.7978e-05	0.000468361	0.3902	0.000669107	0.00323137
STMN1	ENSG00000117632.23	chr1	25884181	25906991	-	STMN1	protein_coding	ENSG00000117632	0	-1	STMN1	0.028134	0.577018	0.708243	-1.51135	5.69761e-168	1.66889e-165
SNRPFP2	ENSG00000229786.1	chr1	25887360	25887610	+	SNRPFP2	processed_pseudogene	ENSG00000229786	0	0	SNRPFP2	1.22159	0.305335	0.462745	0.452193	0.686191	0.831008
AL033528.1	ENSG00000207302.1	chr1	25877496	25877605	+	AL033528.1	misc_RNA	ENSG00000207302	0	0	AL033528.1	-1.85383	0.594386	1	1.00386	0.764716	1
PAFAH2	ENSG00000158006.14	chr1	25959767	25998117	-	PAFAH2	protein_coding	ENSG00000158006	0	0	PAFAH2	0.502971	0.00458274	0.0188448	0.717132	9.16012e-06	6.00413e-05
RNU6-110P	ENSG00000207237.1	chr1	25964197	25964300	+	RNU6-110P	snRNA	ENSG00000207237	0	0	RNU6-110P	0	1	1	0.589922	0.869108	1
AL592064.1	ENSG00000252190.1	chr1	26006006	26006130	+	AL592064.1	scaRNA	ENSG00000252190	0	0	AL592064.1	-3.66566	0.391955	1	0	1	1
AL592064.2	ENSG00000252691.1	chr1	26006216	26006299	+	AL592064.2	scaRNA	ENSG00000252691	0	0	AL592064.2	-3.18064	0.229715	1	-2.43864	0.366422	1
EXTL1	ENSG00000158008.10	chr1	26019884	26036464	+	EXTL1	protein_coding	ENSG00000158008	0	0	EXTL1	-0.0590747	0.903485	0.941711	-0.401424	0.459422	0.660591
SLC30A2	ENSG00000158014.15	chr1	26037252	26046118	-	SLC30A2	protein_coding	ENSG00000158014	0	0	SLC30A2	-1.36433	0.107912	0.222847	-0.33821	0.698444	0.839464
TRIM63	ENSG00000158022.6	chr1	26051304	26068436	-	TRIM63	protein_coding	ENSG00000158022	-1	1	TRIM63	-2.20861	0.00279152	0.0123718	1.74138	0.0309703	0.0918887
PDIK1L	ENSG00000175087.10	chr1	26111165	26125555	+	PDIK1L	protein_coding	ENSG00000175087	0	0	PDIK1L	0.18613	0.181627	0.323482	-0.194143	0.279284	0.481056
FAM110D	ENSG00000197245.6	chr1	26159079	26163962	+	FAM110D	protein_coding	ENSG00000197245	0	0	FAM110D	-1.34764	0.164767	0.301958	0.740833	0.469171	0.66958
C1orf232	ENSG00000282872.1	chr1	26164161	26168581	-	C1orf232	protein_coding	ENSG00000282872	0	0	C1orf232	-1.32758	0.617257	1	0.00375856	0.998964	1
AL391650.1	ENSG00000236782.7	chr1	26169516	26171831	-	AL391650.1	protein_coding	ENSG00000236782	0	0	AL391650.1	0.459378	0.455466	0.605897	-0.951812	0.1137	0.254888
ZNF593	ENSG00000142684.9	chr1	26169908	26170873	+	ZNF593	protein_coding	ENSG00000142684	0	0	ZNF593	1.06839	0.23347	0.385791	-0.411354	0.695414	0.837351
CNKSR1	ENSG00000142675.18	chr1	26177484	26189884	+	CNKSR1	protein_coding	ENSG00000142675	0	0	CNKSR1	0.426792	0.351368	0.508842	-0.29265	0.52933	0.722016
CATSPER4	ENSG00000188782.8	chr1	26190561	26202968	+	CATSPER4	protein_coding	ENSG00000188782	0	0	CATSPER4	-1.99958	0.0915654	0.197408	0.588131	0.656768	0.812815
ZPLD2P	ENSG00000236155.6	chr1	26209741	26229840	+	ZPLD2P	transcribed_unprocessed_pseudogene	ENSG00000236155	-1	0	ZPLD2P	-2.1294	0.0146572	0.0488061	0.390571	0.646228	0.806774
AL355877.2	ENSG00000278572.1	chr1	26218581	26220476	-	AL355877.2	unprocessed_pseudogene	ENSG00000278572	0	0	AL355877.2	-3.85893	0.104334	1	0.00375857	0.998848	1
CEP85	ENSG00000130695.15	chr1	26234200	26278808	+	CEP85	protein_coding	ENSG00000130695	0	0	CEP85	-0.0401585	0.559201	0.693812	-0.58168	4.54495e-26	1.14342e-24
AL355877.1	ENSG00000270733.1	chr1	26263041	26263398	-	AL355877.1	processed_pseudogene	ENSG00000270733	0	0	AL355877.1	0.998157	0.154851	0.289094	-0.526784	0.381729	0.591046
SH3BGRL3	ENSG00000142669.15	chr1	26280086	26281522	+	SH3BGRL3	protein_coding	ENSG00000142669	0	0	SH3BGRL3	0.520425	2.74978e-06	2.49942e-05	0.734446	2.95e-11	3.36268e-10
UBXN11	ENSG00000158062.20	chr1	26281328	26318363	-	UBXN11	protein_coding	ENSG00000158062	0	0	UBXN11	0.424378	0.00156651	0.0075421	0.0384968	0.754658	0.874292
CD52	ENSG00000169442.9	chr1	26317958	26320523	+	CD52	protein_coding	ENSG00000169442	0	0	CD52	0.156944	0.686614	0.793455	-0.431416	0.283607	0.486103
CRYBG2	ENSG00000176092.15	chr1	26321698	26360080	-	CRYBG2	protein_coding	ENSG00000176092	0	0	CRYBG2	-0.675783	0.162637	0.299153	-0.138587	0.772902	0.885335
AL451139.1	ENSG00000225854.2	chr1	26326688	26327033	+	AL451139.1	processed_pseudogene	ENSG00000225854	0	0	AL451139.1	-0.267212	0.875391	0.92536	-0.697053	0.663176	0.81704
ZNF683	ENSG00000176083.17	chr1	26361634	26374522	-	ZNF683	protein_coding	ENSG00000176083	0	1	ZNF683	-3.45943	0.122993	0.244732	4.94845	0.0333021	0.0975869
LIN28A	ENSG00000131914.11	chr1	26410817	26429728	+	LIN28A	protein_coding	ENSG00000131914	-1	0	LIN28A	-1.71679	0.00295539	0.0129931	1.0624	0.0612682	0.15879
DHDDS	ENSG00000117682.17	chr1	26432282	26471306	+	DHDDS	protein_coding	ENSG00000117682	0	0	DHDDS	0.426687	2.13821e-08	2.68019e-07	0.293614	2.87452e-05	0.000175641
AL513365.1	ENSG00000223583.1	chr1	26454653	26455187	-	AL513365.1	processed_pseudogene	ENSG00000223583	0	0	AL513365.1	-0.3147	0.482616	0.62974	-0.0183253	0.962341	0.992782
DHDDS-AS1	ENSG00000225891.2	chr1	26462756	26468014	-	DHDDS-AS1	lncRNA	ENSG00000225891	0	0	DHDDS-AS1	-0.904721	0.0142967	0.0477886	-0.553354	0.090926	0.215758
HMGN2	ENSG00000198830.11	chr1	26472440	26476642	+	HMGN2	protein_coding	ENSG00000198830	0	0	HMGN2	0.0852268	0.303886	0.461328	-0.629325	3.40598e-14	4.78325e-13
DPPA2P2	ENSG00000224129.1	chr1	26519354	26520250	-	DPPA2P2	processed_pseudogene	ENSG00000224129	0	0	DPPA2P2	0.732008	0.791703	0.870536	1.58838	0.573472	1
RPS6KA1	ENSG00000117676.14	chr1	26529761	26575030	+	RPS6KA1	protein_coding	ENSG00000117676	0	0	RPS6KA1	0.437963	0.000219992	0.00133695	0.641338	1.79254e-08	1.62403e-07
MIR1976	ENSG00000238705.1	chr1	26554542	26554593	+	MIR1976	miRNA	ENSG00000238705	0	0	MIR1976	0	1	1	-0.958029	0.827924	1
RN7SL679P	ENSG00000243905.3	chr1	26593243	26593546	-	RN7SL679P	misc_RNA	ENSG00000243905	0	0	RN7SL679P	-2.44115	0.57274	1	0	1	1
RNU7-29P	ENSG00000252429.2	chr1	26602369	26602432	-	RNU7-29P	snRNA	ENSG00000252429	0	0	RNU7-29P	-1.86216	0.669847	1	0	1	1
AL627313.1	ENSG00000229247.2	chr1	26640377	26640614	-	AL627313.1	processed_pseudogene	ENSG00000229247	0	0	AL627313.1	-1.85335	0.671369	1	-0.958029	0.827924	1
AL627082.2	ENSG00000238316.1	chr1	26642286	26642389	-	AL627082.2	snoRNA	ENSG00000238316	0	0	AL627082.2	0	1	1	3.1831	0.458714	1
AL627082.1	ENSG00000235069.2	chr1	26647447	26647681	+	AL627082.1	processed_pseudogene	ENSG00000235069	0	0	AL627082.1	0	1	1	0	1	1
AL512408.1	ENSG00000260063.1	chr1	26692132	26694131	-	AL512408.1	lncRNA	ENSG00000260063	0	0	AL512408.1	0.242269	0.692483	0.798304	-0.356231	0.524952	0.718668
ARID1A	ENSG00000117713.20	chr1	26693236	26782104	+	ARID1A	protein_coding	ENSG00000117713	0	0	ARID1A	0.0791616	0.270853	0.426854	-0.27763	8.8747e-05	0.000502145
PIGV	ENSG00000060642.10	chr1	26787472	26798398	+	PIGV	protein_coding	ENSG00000060642	0	0	PIGV	0.15149	0.428833	0.582672	0.0659085	0.711256	0.848053
RN7SL165P	ENSG00000241188.3	chr1	26814822	26815112	+	RN7SL165P	misc_RNA	ENSG00000241188	0	0	RN7SL165P	-1.85469	0.489488	0.635541	0.226655	0.922401	1
ZDHHC18	ENSG00000204160.12	chr1	26826688	26857604	+	ZDHHC18	protein_coding	ENSG00000204160	0	0	ZDHHC18	0.633869	1.96182e-13	4.2469e-12	0.134844	0.0845172	0.203866
SFN	ENSG00000175793.12	chr1	26863149	26864456	+	SFN	protein_coding	ENSG00000175793	0	1	SFN	0.673909	6.30815e-07	6.38048e-06	1.71255	1.53705e-37	5.64646e-36
GPN2	ENSG00000142751.15	chr1	26876132	26890283	-	GPN2	protein_coding	ENSG00000142751	0	0	GPN2	0.451259	1.31762e-06	1.26706e-05	0.570991	7.70552e-11	8.47427e-10
AL034380.1	ENSG00000226698.1	chr1	26876133	26878245	+	AL034380.1	lncRNA	ENSG00000226698	0	0	AL034380.1	0	1	1	0	1	1
GPATCH3	ENSG00000198746.13	chr1	26890488	26900467	-	GPATCH3	protein_coding	ENSG00000198746	0	0	GPATCH3	0.404659	0.0606087	0.145998	0.158155	0.430503	0.635428
NUDC	ENSG00000090273.14	chr1	26900238	26946871	+	NUDC	protein_coding	ENSG00000090273	0	0	NUDC	0.752513	6.8756e-14	1.56108e-12	0.191253	0.0482129	0.131816
NR0B2	ENSG00000131910.5	chr1	26911489	26913975	-	NR0B2	protein_coding	ENSG00000131910	0	0	NR0B2	9.44018e-05	0.999943	1	2.22587	0.0950019	0.223015
KDF1	ENSG00000175707.9	chr1	26949562	26960468	-	KDF1	protein_coding	ENSG00000175707	0	0	KDF1	0.320951	0.697521	0.801438	-0.162375	0.811905	0.907387
RPL12P13	ENSG00000172746.6	chr1	26980165	26980975	+	RPL12P13	unprocessed_pseudogene	ENSG00000172746	0	0	RPL12P13	0	1	1	-0.581671	0.892092	1
AL356390.1	ENSG00000224064.1	chr1	26983628	26984024	+	AL356390.1	processed_pseudogene	ENSG00000224064	0	0	AL356390.1	-0.963375	0.826975	1	-0.958029	0.827924	1
OSTCP2	ENSG00000225294.1	chr1	26985897	26986340	-	OSTCP2	processed_pseudogene	ENSG00000225294	0	0	OSTCP2	0	1	1	0	1	1
TRNP1	ENSG00000253368.4	chr1	26993692	27000886	+	TRNP1	protein_coding	ENSG00000253368	1	0	TRNP1	1.19923	1.00989e-34	7.73163e-33	0.957886	2.83794e-29	8.13113e-28
TENT5B	ENSG00000158246.8	chr1	27005020	27012850	-	TENT5B	protein_coding	ENSG00000158246	0	0	TENT5B	-0.990082	1.65371e-08	2.10156e-07	-0.469654	0.00102648	0.00474896
SLC9A1	ENSG00000090020.11	chr1	27098809	27166981	-	SLC9A1	protein_coding	ENSG00000090020	1	1	SLC9A1	1.17129	7.11205e-30	4.59502e-28	1.6336	2.17887e-57	1.24965e-55
AL590640.2	ENSG00000229985.2	chr1	27176751	27177277	+	AL590640.2	processed_pseudogene	ENSG00000229985	0	0	AL590640.2	-2.43805	0.573243	1	0	1	1
CHCHD3P3	ENSG00000214973.3	chr1	27200834	27201473	-	CHCHD3P3	processed_pseudogene	ENSG00000214973	0	0	CHCHD3P3	-1.85335	0.671369	1	-0.958029	0.827924	1
NPM1P39	ENSG00000225159.1	chr1	27206930	27207796	+	NPM1P39	processed_pseudogene	ENSG00000225159	0	0	NPM1P39	2.21529	0.293569	1	-1.31844	0.515063	1
SNRPEP7	ENSG00000225990.2	chr1	27211265	27211484	+	SNRPEP7	processed_pseudogene	ENSG00000225990	0	0	SNRPEP7	-1.85336	0.671367	1	2.44867	0.57154	1
AL590640.1	ENSG00000224311.1	chr1	27229106	27234352	-	AL590640.1	lncRNA	ENSG00000224311	0	0	AL590640.1	-0.999061	0.812951	1	0	1	1
WDTC1	ENSG00000142784.16	chr1	27234632	27308636	+	WDTC1	protein_coding	ENSG00000142784	0	0	WDTC1	-0.317126	0.000110293	0.000721004	-0.937241	1.95442e-32	6.22492e-31
FO393419.3	ENSG00000243659.1	chr1	27311240	27311838	+	FO393419.3	processed_pseudogene	ENSG00000243659	-1	0	FO393419.3	-2.32157	0.0471336	0.120997	-1.26475	0.122101	0.268553
TMEM222	ENSG00000186501.14	chr1	27322145	27336400	+	TMEM222	protein_coding	ENSG00000186501	0	0	TMEM222	0.338584	0.00520964	0.0209492	-0.184904	0.109776	0.248405
RNU6-48P	ENSG00000206888.1	chr1	27325219	27325325	+	RNU6-48P	snRNA	ENSG00000206888	0	0	RNU6-48P	0.610456	0.344791	0.502447	-0.420819	0.450286	0.652446
ACTG1P20	ENSG00000241547.1	chr1	27325329	27325796	+	ACTG1P20	processed_pseudogene	ENSG00000241547	0	0	ACTG1P20	0.846279	0.00468625	0.0192054	0.101547	0.698975	0.839764
SYTL1	ENSG00000142765.18	chr1	27342020	27353937	+	SYTL1	protein_coding	ENSG00000142765	0	0	SYTL1	-0.7042	0.000219614	0.00133509	0.682962	5.67707e-09	5.37495e-08
MAP3K6	ENSG00000142733.17	chr1	27354067	27366961	-	MAP3K6	protein_coding	ENSG00000142733	0	0	MAP3K6	-0.433534	3.87684e-07	4.0756e-06	-0.32581	8.75141e-05	0.000495767
FCN3	ENSG00000142748.12	chr1	27369112	27374824	-	FCN3	protein_coding	ENSG00000142748	0	0	FCN3	-0.138314	0.891736	0.934924	0.129994	0.896459	0.952002
CD164L2	ENSG00000174950.11	chr1	27379176	27383333	-	CD164L2	protein_coding	ENSG00000174950	-1	0	CD164L2	-5.81238	0.00182137	0.00860152	1.8111	0.323041	0.529712
FO393419.1	ENSG00000231207.1	chr1	27389468	27390145	+	FO393419.1	processed_pseudogene	ENSG00000231207	0	0	FO393419.1	-1.58363	0.481057	1	0.00406132	0.998648	1
GPR3	ENSG00000181773.7	chr1	27392622	27395814	+	GPR3	protein_coding	ENSG00000181773	1	0	GPR3	1.47397	2.61507e-17	7.98881e-16	-0.575543	0.000147225	0.00080511
WASF2	ENSG00000158195.11	chr1	27404230	27490167	-	WASF2	protein_coding	ENSG00000158195	0	0	WASF2	-0.0236097	0.666249	0.778255	-0.0173927	0.744492	0.868268
FO393419.2	ENSG00000241169.1	chr1	27457198	27459582	+	FO393419.2	lncRNA	ENSG00000241169	0	0	FO393419.2	-1.22465	0.087628	0.191322	0.232987	0.712333	0.848679
BX293535.1	ENSG00000237429.1	chr1	27525805	27530561	+	BX293535.1	lncRNA	ENSG00000237429	-1	0	BX293535.1	-1.53814	0.0324943	0.0915455	0.0307165	0.956385	0.988723
AHDC1	ENSG00000126705.15	chr1	27534035	27604431	-	AHDC1	protein_coding	ENSG00000126705	0	0	AHDC1	-0.0950999	0.338397	0.496181	0.118571	0.218303	0.407444
FGR	ENSG00000000938.13	chr1	27612064	27635185	-	FGR	protein_coding	ENSG00000000938	0	0	FGR	-0.446763	0.330477	0.488313	0.930091	0.0471308	0.12943
AL031729.1	ENSG00000235912.1	chr1	27649419	27649610	+	AL031729.1	processed_pseudogene	ENSG00000235912	0	0	AL031729.1	-1.58679	0.216938	0.36681	2.09137	0.0983448	0.228927
LINC02574	ENSG00000233975.1	chr1	27660328	27662722	-	LINC02574	lncRNA	ENSG00000233975	0	0	LINC02574	-1.32178	0.57025	1	0.590355	0.804659	1
IFI6	ENSG00000126709.15	chr1	27666064	27672198	-	IFI6	protein_coding	ENSG00000126709	0	0	IFI6	0.164681	0.228755	0.380559	0.808559	2.64914e-09	2.56517e-08
AL445490.1	ENSG00000225886.3	chr1	27669468	27703063	+	AL445490.1	lncRNA	ENSG00000225886	-1	0	AL445490.1	-4.944	0.00813371	0.0302741	0.417962	0.786648	0.893081
RNU6-949P	ENSG00000206767.1	chr1	27675603	27675709	-	RNU6-949P	snRNA	ENSG00000206767	0	0	RNU6-949P	0	1	1	0	1	1
CHMP1AP1	ENSG00000226662.2	chr1	27686810	27687471	-	CHMP1AP1	processed_pseudogene	ENSG00000226662	0	0	CHMP1AP1	-2.85765	0.498691	1	1.8596	0.664316	1
RNU6-424P	ENSG00000207095.1	chr1	27693731	27693835	+	RNU6-424P	snRNA	ENSG00000207095	0	0	RNU6-424P	-1.86216	0.669847	1	0	1	1
FAM76A	ENSG00000009780.15	chr1	27725979	27763122	+	FAM76A	protein_coding	ENSG00000009780	0	0	FAM76A	0.499725	0.00256141	0.0114885	0.160249	0.278833	0.480607
AL020997.1	ENSG00000231344.1	chr1	27739091	27739439	+	AL020997.1	processed_pseudogene	ENSG00000231344	0	0	AL020997.1	-0.223062	0.843053	0.904142	-1.25956	0.258357	0.456369
RPEP3	ENSG00000230833.1	chr1	27739954	27740629	+	RPEP3	processed_pseudogene	ENSG00000230833	0	0	RPEP3	-2.11817	0.0738995	0.169019	-0.243843	0.783847	0.891454
STX12	ENSG00000117758.14	chr1	27773219	27824443	+	STX12	protein_coding	ENSG00000117758	0	0	STX12	0.0869851	0.433166	0.586402	0.89172	4.19575e-18	7.44837e-17
AL020997.2	ENSG00000269971.1	chr1	27773858	27774041	+	AL020997.2	lncRNA	ENSG00000269971	-1	0	AL020997.2	-2.37814	0.00913147	0.033271	-0.251582	0.71043	0.847668
AL020997.3	ENSG00000270031.1	chr1	27819983	27820341	+	AL020997.3	lncRNA	ENSG00000270031	0	0	AL020997.3	0.997589	0.414423	0.569191	-0.189445	0.81276	0.90784
RNU6-1245P	ENSG00000223062.1	chr1	27824538	27824643	+	RNU6-1245P	snRNA	ENSG00000223062	0	0	RNU6-1245P	0	1	1	1.81309	0.63884	1
PPP1R8	ENSG00000117751.18	chr1	27830782	27851676	+	PPP1R8	protein_coding	ENSG00000117751	0	0	PPP1R8	0.296425	7.79448e-05	0.000528523	0.00916123	0.893879	0.950553
SCARNA1	ENSG00000252947.1	chr1	27834401	27834566	+	SCARNA1	scaRNA	ENSG00000252947	0	0	SCARNA1	0.426462	1	1	2.89139	1	1
THEMIS2	ENSG00000130775.16	chr1	27872543	27886685	+	THEMIS2	protein_coding	ENSG00000130775	0	0	THEMIS2	0.266209	0.17339	0.313301	-0.0824599	0.604589	0.779919
RPA2	ENSG00000117748.10	chr1	27891524	27914746	-	RPA2	protein_coding	ENSG00000117748	0	0	RPA2	0.493674	0.00104078	0.00527634	-0.609301	1.55519e-05	9.8646e-05
SMPDL3B	ENSG00000130768.15	chr1	27935000	27959157	+	SMPDL3B	protein_coding	ENSG00000130768	-1	-1	SMPDL3B	-2.51193	1.4149e-05	0.000111753	-2.67041	1.21165e-12	1.52472e-11
AL512288.1	ENSG00000227050.1	chr1	27938875	27960193	-	AL512288.1	lncRNA	ENSG00000227050	0	0	AL512288.1	-1.86122	0.41923	1	-1.58036	0.417976	1
XKR8	ENSG00000158156.8	chr1	27959973	27968093	+	XKR8	protein_coding	ENSG00000158156	0	0	XKR8	0.622302	1.80309e-05	0.000139862	0.186808	0.154354	0.318175
EYA3	ENSG00000158161.16	chr1	27970344	28088637	-	EYA3	protein_coding	ENSG00000158161	0	0	EYA3	0.360035	5.6299e-05	0.000395048	0.51096	1.15191e-09	1.14618e-08
AL512288.2	ENSG00000238231.2	chr1	27990158	27990524	-	AL512288.2	processed_pseudogene	ENSG00000238231	0	0	AL512288.2	0.413517	0.557104	0.692243	-0.379271	0.560299	0.747515
RN7SL559P	ENSG00000240750.3	chr1	28031884	28032180	-	RN7SL559P	misc_RNA	ENSG00000240750	0	0	RN7SL559P	-0.586959	0.468183	0.617149	0.0420101	0.941886	0.978685
SPCS2P4	ENSG00000228589.3	chr1	28095742	28096422	-	SPCS2P4	processed_pseudogene	ENSG00000228589	0	0	SPCS2P4	-0.106875	0.911329	0.94643	0.00395735	0.996954	1
AL137792.2	ENSG00000228943.1	chr1	28109739	28110298	+	AL137792.2	processed_pseudogene	ENSG00000228943	0	0	AL137792.2	0	1	1	0	1	1
AL137792.1	ENSG00000214812.3	chr1	28120449	28121321	-	AL137792.1	processed_pseudogene	ENSG00000214812	0	0	AL137792.1	-3.86007	0.297289	1	-0.958031	0.803626	1
RNU6-176P	ENSG00000253005.1	chr1	28142737	28142841	-	RNU6-176P	snRNA	ENSG00000253005	0	0	RNU6-176P	-3.66296	0.320561	1	2.86118	0.441533	1
PTAFR	ENSG00000169403.12	chr1	28147166	28193936	-	PTAFR	protein_coding	ENSG00000169403	0	1	PTAFR	-0.575411	0.107954	0.222909	1.11723	0.00265604	0.0111983
DNAJC8	ENSG00000126698.11	chr1	28199456	28233029	-	DNAJC8	protein_coding	ENSG00000126698	0	0	DNAJC8	0.220057	0.000255973	0.00152704	0.0657895	0.247624	0.443677
ATP5IF1	ENSG00000130770.18	chr1	28236109	28246906	+	ATP5IF1	protein_coding	ENSG00000130770	0	0	ATP5IF1	0.50246	1.05009e-06	1.02761e-05	-0.120863	0.245686	0.441473
AL353622.1	ENSG00000270605.1	chr1	28239509	28241453	-	AL353622.1	lncRNA	ENSG00000270605	0	0	AL353622.1	-0.0365351	0.940736	0.964629	0.973495	0.0608508	0.158033
AL353622.2	ENSG00000271398.1	chr1	28247144	28247568	+	AL353622.2	lncRNA	ENSG00000271398	0	0	AL353622.2	-0.411144	0.879727	1	0.901504	0.758469	1
SESN2	ENSG00000130766.5	chr1	28259518	28282491	+	SESN2	protein_coding	ENSG00000130766	1	0	SESN2	1.65977	1.16573e-68	2.72731e-66	0.620534	1.36192e-13	1.82962e-12
MED18	ENSG00000130772.14	chr1	28329002	28335965	+	MED18	protein_coding	ENSG00000130772	0	0	MED18	0.56112	0.00416636	0.0174159	0.470185	0.0117202	0.0408688
PHACTR4	ENSG00000204138.13	chr1	28369582	28500364	+	PHACTR4	protein_coding	ENSG00000204138	0	0	PHACTR4	-0.270563	0.000296278	0.00174156	-0.48362	2.56203e-12	3.16097e-11
CR391992.1	ENSG00000229820.2	chr1	28453541	28453934	+	CR391992.1	processed_pseudogene	ENSG00000229820	0	0	CR391992.1	-0.653418	0.514081	0.656501	-0.365121	0.655533	0.812322
RNU6ATAC27P	ENSG00000221216.1	chr1	28481362	28481480	+	RNU6ATAC27P	snRNA	ENSG00000221216	0	0	RNU6ATAC27P	-0.73927	0.404797	0.560384	-0.702219	0.362351	0.571144
RCC1	ENSG00000180198.16	chr1	28505943	28539300	+	RCC1	protein_coding	ENSG00000180198	0	0	RCC1	0.245024	0.000809991	0.00423749	-0.434758	4.70121e-12	5.69317e-11
SNHG3	ENSG00000242125.3	chr1	28505980	28510892	+	SNHG3	lncRNA	ENSG00000242125	0	0	SNHG3	0.730651	1.13172e-14	2.73084e-13	0.546291	2.16946e-09	2.11603e-08
SNORA73A	ENSG00000274266.1	chr1	28507366	28507571	+	SNORA73A	snoRNA	ENSG00000274266	0	0	SNORA73A	0	1	1	0	1	1
SNORA73B	ENSG00000200087.1	chr1	28508559	28508762	+	SNORA73B	snoRNA	ENSG00000200087	0	1	SNORA73B	0.70886	0.2963	0.453636	1.56384	0.0212265	0.0671835
PRDX3P2	ENSG00000231468.2	chr1	28526318	28527227	-	PRDX3P2	processed_pseudogene	ENSG00000231468	0	0	PRDX3P2	0.886504	0.107999	0.222989	-0.616731	0.146968	0.306862
AL513497.1	ENSG00000279443.1	chr1	28544460	28546542	+	AL513497.1	TEC	ENSG00000279443	0	0	AL513497.1	0.103784	0.730207	0.825943	-0.203112	0.330963	0.538767
TRNAU1AP	ENSG00000180098.9	chr1	28553085	28578545	+	TRNAU1AP	protein_coding	ENSG00000180098	0	0	TRNAU1AP	0.0306783	0.842012	0.903308	0.0577737	0.697662	0.83885
SNHG12	ENSG00000197989.14	chr1	28578538	28583132	-	SNHG12	lncRNA	ENSG00000197989	0	0	SNHG12	0.734934	5.10369e-08	6.05673e-07	0.54762	3.59003e-06	2.50212e-05
SNORD99	ENSG00000221539.1	chr1	28578749	28578822	-	SNORD99	snoRNA	ENSG00000221539	0	0	SNORD99	-0.172014	0.865195	0.918914	-0.112273	0.893398	0.950493
SNORA61	ENSG00000278274.1	chr1	28579764	28579893	-	SNORA61	snoRNA	ENSG00000278274	0	0	SNORA61	0	1	1	0	1	1
SNORA44	ENSG00000273544.1	chr1	28580381	28580512	-	SNORA44	snoRNA	ENSG00000273544	0	0	SNORA44	0	1	1	0	1	1
SNORA16A	ENSG00000280498.1	chr1	28580920	28581054	-	SNORA16A	snoRNA	ENSG00000280498	0	0	SNORA16A	0	1	1	0	1	1
TAF12	ENSG00000120656.11	chr1	28589323	28643085	-	TAF12	protein_coding	ENSG00000120656	0	0	TAF12	0.302221	0.040784	0.108766	-0.13082	0.339064	0.5469
RAB42	ENSG00000188060.7	chr1	28592200	28595443	+	RAB42	protein_coding	ENSG00000188060	0	0	RAB42	-0.328178	0.285535	0.442566	-0.103523	0.650684	0.809424
LINC01715	ENSG00000229388.1	chr1	28643228	28648581	+	LINC01715	lncRNA	ENSG00000229388	0	0	LINC01715	0.467983	0.326266	0.484181	0.699725	0.0585217	0.153331
AL360012.1	ENSG00000270103.3	chr1	28648600	28648730	+	AL360012.1	lncRNA	ENSG00000270103	0	0	AL360012.1	0	1	1	0	1	1
RNU11	ENSG00000274978.1	chr1	28648600	28648733	+	RNU11	snRNA	ENSG00000274978	0	0	RNU11	0.288973	0.439716	0.592417	-0.608621	0.111912	0.251844
GMEB1	ENSG00000162419.12	chr1	28668732	28719353	+	GMEB1	protein_coding	ENSG00000162419	0	0	GMEB1	0.13902	0.217535	0.367588	-0.143523	0.177897	0.352547
AL645729.1	ENSG00000252777.1	chr1	28689665	28689794	+	AL645729.1	scaRNA	ENSG00000252777	0	0	AL645729.1	0	1	1	-0.481745	0.771333	1
YTHDF2	ENSG00000198492.16	chr1	28736621	28769775	+	YTHDF2	protein_coding	ENSG00000198492	0	0	YTHDF2	0.114201	0.0517025	0.129936	0.280946	2.22342e-07	1.79405e-06
OPRD1	ENSG00000116329.11	chr1	28812142	28871267	+	OPRD1	protein_coding	ENSG00000116329	-1	0	OPRD1	-3.26013	2.93561e-08	3.60651e-07	0.342272	0.0197244	0.0632963
AL009181.1	ENSG00000199756.1	chr1	28881726	28881835	-	AL009181.1	misc_RNA	ENSG00000199756	0	0	AL009181.1	-1.85367	0.61743	1	-0.892502	0.809919	1
EPB41	ENSG00000159023.21	chr1	28887091	29120046	+	EPB41	protein_coding	ENSG00000159023	0	-1	EPB41	-0.6191	3.10517e-12	5.90421e-11	-1.29301	1.14284e-57	6.5891e-56
AL138785.1	ENSG00000206704.1	chr1	28985710	28985810	+	AL138785.1	misc_RNA	ENSG00000206704	0	0	AL138785.1	0	1	1	0.00375854	0.99932	1
TMEM200B	ENSG00000253304.2	chr1	29119429	29123903	-	TMEM200B	protein_coding	ENSG00000253304	0	-1	TMEM200B	0.63037	3.21507e-08	3.92806e-07	-1.08662	6.94844e-18	1.21964e-16
AL357500.1	ENSG00000225750.1	chr1	29144494	29146994	-	AL357500.1	lncRNA	ENSG00000225750	0	0	AL357500.1	0.226533	0.723519	0.820471	-0.659244	0.279382	0.481149
SRSF4	ENSG00000116350.17	chr1	29147743	29181900	-	SRSF4	protein_coding	ENSG00000116350	0	0	SRSF4	0.250451	0.000706351	0.00375315	0.151149	0.0355316	0.102764
AL357500.2	ENSG00000277916.1	chr1	29171285	29171453	-	AL357500.2	misc_RNA	ENSG00000277916	0	0	AL357500.2	0	1	1	0	1	1
MECR	ENSG00000116353.16	chr1	29192657	29230942	-	MECR	protein_coding	ENSG00000116353	0	0	MECR	0.247443	0.0239962	0.0725414	-0.190913	0.0274279	0.0832839
AL590729.1	ENSG00000237934.1	chr1	29223933	29224816	+	AL590729.1	lncRNA	ENSG00000237934	0	0	AL590729.1	0.837748	0.0360513	0.0989755	-0.426512	0.18819	0.366678
PTPRU	ENSG00000060656.20	chr1	29236516	29326813	+	PTPRU	protein_coding	ENSG00000060656	0	1	PTPRU	0.202953	0.0646341	0.152848	1.58956	1.29538e-51	6.5682e-50
LINC01756	ENSG00000230523.1	chr1	29329620	29350114	-	LINC01756	lncRNA	ENSG00000230523	0	1	LINC01756	1.10509	0.0686204	0.159956	1.6883	0.000153267	0.000835227
AL671862.1	ENSG00000225011.4	chr1	29488193	29496893	-	AL671862.1	unprocessed_pseudogene	ENSG00000225011	0	0	AL671862.1	-3.17858	0.459351	1	0	1	1
AC092265.1	ENSG00000228176.1	chr1	29708851	29709547	-	AC092265.1	lncRNA	ENSG00000228176	0	0	AC092265.1	0.677364	0.709383	0.810164	3.22182	0.116909	1
AL645944.1	ENSG00000270927.1	chr1	29904865	29905357	-	AL645944.1	processed_pseudogene	ENSG00000270927	0	0	AL645944.1	-1.86216	0.669847	1	0	1	1
LINC01648	ENSG00000233399.2	chr1	30013952	30037612	-	LINC01648	lncRNA	ENSG00000233399	0	0	LINC01648	-4.66637	0.107882	0.222796	0	1	1
AL137076.1	ENSG00000233372.1	chr1	30140263	30141607	+	AL137076.1	lncRNA	ENSG00000233372	0	0	AL137076.1	-4.02717	0.146474	0.277723	3.44698	0.21732	1
AL021921.1	ENSG00000231251.1	chr1	30226523	30226615	+	AL021921.1	processed_pseudogene	ENSG00000231251	0	0	AL021921.1	0	1	1	0	1	1
AL161638.2	ENSG00000236335.1	chr1	30409560	30411638	-	AL161638.2	lncRNA	ENSG00000236335	0	0	AL161638.2	-3.86001	0.189763	1	0.965551	0.757669	1
AL161638.1	ENSG00000231949.1	chr1	30415825	30421108	+	AL161638.1	lncRNA	ENSG00000231949	0	0	AL161638.1	-2.44734	0.571736	1	0.965546	0.826595	1
MATN1	ENSG00000162510.6	chr1	30711277	30723585	-	MATN1	protein_coding	ENSG00000162510	-1	0	MATN1	-2.13145	0.00517694	0.0208344	0.14664	0.789869	0.894686
MATN1-AS1	ENSG00000186056.10	chr1	30718504	30726827	+	MATN1-AS1	lncRNA	ENSG00000186056	0	0	MATN1-AS1	-0.473189	0.110342	0.226467	0.0309734	0.870431	0.938703
LAPTM5	ENSG00000162511.8	chr1	30732469	30757774	-	LAPTM5	protein_coding	ENSG00000162511	0	0	LAPTM5	-0.396374	0.177085	0.317722	0.390234	0.188486	0.367104
MIR4420	ENSG00000264773.1	chr1	30739156	30739232	-	MIR4420	miRNA	ENSG00000264773	0	0	MIR4420	-0.963422	0.807204	1	-0.261121	0.9435	1
AL137027.1	ENSG00000229607.1	chr1	30810378	30815553	-	AL137027.1	lncRNA	ENSG00000229607	0	0	AL137027.1	-3.1748	0.459899	1	-0.958029	0.827924	1
LINC01778	ENSG00000223382.5	chr1	30824217	30834864	+	LINC01778	lncRNA	ENSG00000223382	0	1	LINC01778	-1.8747	0.250722	0.404539	3.98674	0.0279658	0.0845651
RN7SKP91	ENSG00000222784.1	chr1	30843823	30844110	+	RN7SKP91	misc_RNA	ENSG00000222784	0	0	RN7SKP91	-1.80462	0.559991	1	-0.958033	0.772913	1
AL445235.1	ENSG00000235143.1	chr1	30858158	30860254	+	AL445235.1	lncRNA	ENSG00000235143	-1	0	AL445235.1	-3.39247	0.0272158	0.0799764	0.00432949	0.997702	1
SDC3	ENSG00000162512.16	chr1	30869466	30908758	-	SDC3	protein_coding	ENSG00000162512	0	0	SDC3	-0.624314	3.15307e-12	5.98623e-11	0.458209	1.0628e-07	8.88539e-07
RN7SL371P	ENSG00000266210.2	chr1	30918469	30918735	-	RN7SL371P	misc_RNA	ENSG00000266210	0	0	RN7SL371P	-2.44115	0.57274	1	0	1	1
PUM1	ENSG00000134644.15	chr1	30931506	31065991	-	PUM1	protein_coding	ENSG00000134644	0	0	PUM1	-0.0600646	0.227529	0.379269	0.0908423	0.0615424	0.159375
AL356320.2	ENSG00000237329.2	chr1	31036734	31037240	+	AL356320.2	processed_pseudogene	ENSG00000237329	0	0	AL356320.2	-0.65072	0.0969519	0.205813	-0.0403126	0.899335	0.953666
AL356320.1	ENSG00000232768.1	chr1	31050872	31051034	+	AL356320.1	processed_pseudogene	ENSG00000232768	0	0	AL356320.1	0.733673	0.592886	0.721465	0.155155	0.876275	0.941909
SELENOWP1	ENSG00000215900.4	chr1	31094987	31095558	-	SELENOWP1	processed_pseudogene	ENSG00000215900	0	0	SELENOWP1	-0.963366	0.826976	1	0	1	1
AC114495.1	ENSG00000225142.2	chr1	31108188	31108623	-	AC114495.1	processed_pseudogene	ENSG00000225142	0	0	AC114495.1	0	1	1	0.965546	0.826595	1
NKAIN1	ENSG00000084628.10	chr1	31179745	31239887	-	NKAIN1	protein_coding	ENSG00000084628	0	0	NKAIN1	0.0340381	0.919098	0.951056	-0.533375	4.86003e-07	3.76833e-06
SNRNP40	ENSG00000060688.13	chr1	31259568	31296788	-	SNRNP40	protein_coding	ENSG00000060688	0	0	SNRNP40	0.364283	4.05204e-06	3.56358e-05	-0.171658	0.0195402	0.0628344
AC114495.2	ENSG00000229447.2	chr1	31263245	31263681	-	AC114495.2	processed_pseudogene	ENSG00000229447	0	0	AC114495.2	0.135282	0.832384	0.897317	-0.681387	0.194688	0.375371
ZCCHC17	ENSG00000121766.15	chr1	31296982	31364953	+	ZCCHC17	protein_coding	ENSG00000121766	0	0	ZCCHC17	0.255862	0.00889363	0.0325492	0.258073	0.00318725	0.0131569
AL451070.1	ENSG00000229044.1	chr1	31333067	31346799	-	AL451070.1	lncRNA	ENSG00000229044	0	0	AL451070.1	-1.0007	0.21768	0.367783	-0.176708	0.798129	0.899851
FABP3	ENSG00000121769.8	chr1	31365253	31376850	-	FABP3	protein_coding	ENSG00000121769	0	0	FABP3	-0.735572	0.000192405	0.00118593	0.123299	0.45698	0.65857
SERINC2	ENSG00000168528.12	chr1	31409565	31434680	+	SERINC2	protein_coding	ENSG00000168528	1	0	SERINC2	1.23645	6.68186e-33	4.7849e-31	0.894653	1.49013e-18	2.70084e-17
AC209007.1	ENSG00000215899.3	chr1	31487589	31488930	-	AC209007.1	processed_pseudogene	ENSG00000215899	0	0	AC209007.1	-1.99939	0.49509	1	0.96555	0.760831	1
RNU6-40P	ENSG00000206981.1	chr1	31497577	31497683	-	RNU6-40P	snRNA	ENSG00000206981	0	0	RNU6-40P	-1.86219	0.669842	1	0.901842	0.836418	1
LDC1P	ENSG00000260386.6	chr1	31500085	31509648	+	LDC1P	transcribed_unitary_pseudogene	ENSG00000260386	-1	0	LDC1P	-2.76585	0.018836	0.0598486	2.46364	0.0921077	0.217811
AC114488.1	ENSG00000229167.2	chr1	31571585	31577898	-	AC114488.1	lncRNA	ENSG00000229167	0	1	AC114488.1	0.047497	0.937493	0.962366	1.58877	0.0439733	0.122492
TINAGL1	ENSG00000142910.16	chr1	31576485	31587686	+	TINAGL1	protein_coding	ENSG00000142910	0	1	TINAGL1	0.350398	6.03171e-05	0.000420812	2.02085	4.56781e-111	6.29628e-109
HCRTR1	ENSG00000121764.11	chr1	31617686	31632518	+	HCRTR1	protein_coding	ENSG00000121764	0	0	HCRTR1	-0.834347	0.0542914	0.134495	0.451275	0.180804	0.356819
PEF1	ENSG00000162517.13	chr1	31629866	31644896	-	PEF1	protein_coding	ENSG00000162517	0	0	PEF1	-0.00736141	0.937815	0.962473	0.277258	0.00215415	0.00928267
PEF1-AS1	ENSG00000235790.7	chr1	31644049	31660162	+	PEF1-AS1	lncRNA	ENSG00000235790	0	0	PEF1-AS1	-0.762233	0.236852	0.389296	-0.361942	0.536215	0.727367
AC114488.2	ENSG00000264078.1	chr1	31644694	31649371	+	AC114488.2	lncRNA	ENSG00000264078	0	0	AC114488.2	-0.266319	0.749629	0.840465	0.148451	0.818677	0.910448
COL16A1	ENSG00000084636.18	chr1	31652263	31704319	-	COL16A1	protein_coding	ENSG00000084636	0	0	COL16A1	0.169255	0.324259	0.482358	0.309144	0.133572	0.286721
ADGRB2	ENSG00000121753.12	chr1	31727117	31764893	-	ADGRB2	protein_coding	ENSG00000121753	0	0	ADGRB2	0.106972	0.345213	0.502808	-0.012385	0.910288	0.960121
MIR4254	ENSG00000266580.1	chr1	31758660	31758735	-	MIR4254	miRNA	ENSG00000266580	0	0	MIR4254	-3.85536	0.202437	1	-1.8536	0.55636	1
AL354919.2	ENSG00000254545.1	chr1	31789130	31791322	+	AL354919.2	lncRNA	ENSG00000254545	0	0	AL354919.2	-1.46213	0.176992	0.317646	2.41943	0.0590006	0.15418
SPOCD1	ENSG00000134668.12	chr1	31790422	31816051	-	SPOCD1	protein_coding	ENSG00000134668	0	0	SPOCD1	-0.598144	0.000166585	0.00104232	0.86505	4.31652e-06	2.98122e-05
AL354919.1	ENSG00000203620.2	chr1	31842019	31855568	-	AL354919.1	lncRNA	ENSG00000203620	-1	0	AL354919.1	-4.44353	0.0314485	0.0893476	0.418712	0.832498	1
AL136115.2	ENSG00000269967.1	chr1	31851913	31921841	-	AL136115.2	lncRNA	ENSG00000269967	0	0	AL136115.2	-0.859717	0.201996	0.34841	-0.45057	0.433178	0.637543
PTP4A2	ENSG00000184007.21	chr1	31906421	31944856	-	PTP4A2	protein_coding	ENSG00000184007	0	0	PTP4A2	0.149571	0.102056	0.214004	0.0345207	0.703605	0.843103
AL136115.1	ENSG00000228634.1	chr1	31933020	31933975	+	AL136115.1	lncRNA	ENSG00000228634	0	0	AL136115.1	-0.506729	0.226629	0.378271	0.200133	0.583207	0.764053
KHDRBS1	ENSG00000121774.18	chr1	32013868	32060850	+	KHDRBS1	protein_coding	ENSG00000121774	0	0	KHDRBS1	-0.198147	0.015003	0.0496871	0.0208722	0.797363	0.899374
AL445248.1	ENSG00000203325.3	chr1	32052291	32073474	-	AL445248.1	lncRNA	ENSG00000203325	0	0	AL445248.1	-0.65596	0.121426	0.242562	-0.180278	0.630185	0.797017
TMEM39B	ENSG00000121775.18	chr1	32072031	32102866	+	TMEM39B	protein_coding	ENSG00000121775	0	0	TMEM39B	0.0979979	0.391392	0.547781	-0.300703	0.00543755	0.0210508
MIR5585	ENSG00000266203.1	chr1	32086949	32087007	+	MIR5585	miRNA	ENSG00000266203	0	0	MIR5585	0.996691	0.538947	0.677194	-0.733691	0.541106	0.731479
KPNA6	ENSG00000025800.14	chr1	32108056	32176563	+	KPNA6	protein_coding	ENSG00000025800	0	0	KPNA6	-0.0109444	0.826686	0.893432	0.445201	2.07383e-21	4.31141e-20
AL049795.2	ENSG00000250135.1	chr1	32170733	32176568	+	AL049795.2	lncRNA	ENSG00000250135	0	0	AL049795.2	0	1	1	0	1	1
TXLNA	ENSG00000084652.16	chr1	32179675	32198285	+	TXLNA	protein_coding	ENSG00000084652	0	0	TXLNA	0.33323	3.94524e-08	4.76317e-07	0.500907	9.71847e-18	1.69227e-16
CCDC28B	ENSG00000160050.14	chr1	32200386	32205387	+	CCDC28B	protein_coding	ENSG00000160050	0	0	CCDC28B	-0.356902	0.0661835	0.155548	0.0218782	0.904225	0.956831
AL049795.1	ENSG00000224066.1	chr1	32204769	32206814	-	AL049795.1	lncRNA	ENSG00000224066	0	0	AL049795.1	-0.134421	0.797135	0.874014	-0.470769	0.282128	0.484403
IQCC	ENSG00000160051.11	chr1	32205661	32208687	+	IQCC	protein_coding	ENSG00000160051	0	0	IQCC	0.656852	8.2336e-05	0.000554903	-0.502244	0.000148683	0.000812578
DCDC2B	ENSG00000222046.2	chr1	32209094	32216196	+	DCDC2B	protein_coding	ENSG00000222046	0	0	DCDC2B	0.457632	0.100091	0.21087	-0.29267	0.191812	0.371614
TMEM234	ENSG00000160055.19	chr1	32214472	32222359	-	TMEM234	protein_coding	ENSG00000160055	0	0	TMEM234	0.329936	0.0169128	0.054824	-0.120932	0.324763	0.531768
EIF3I	ENSG00000084623.11	chr1	32221928	32231604	+	EIF3I	protein_coding	ENSG00000084623	0	0	EIF3I	0.615767	1.40935e-18	4.73561e-17	0.588908	4.3189e-18	7.6587e-17
MTMR9LP	ENSG00000220785.7	chr1	32231658	32241620	-	MTMR9LP	transcribed_unprocessed_pseudogene	ENSG00000220785	0	0	MTMR9LP	0.184698	0.364947	0.522074	-0.489529	0.0148911	0.0501352
FAM167B	ENSG00000183615.6	chr1	32247222	32248856	+	FAM167B	protein_coding	ENSG00000183615	0	-1	FAM167B	-0.680005	0.0754018	0.171683	-1.58107	7.64215e-05	0.000437308
LCK	ENSG00000182866.17	chr1	32251239	32286165	+	LCK	protein_coding	ENSG00000182866	-1	-1	LCK	-2.26392	0.0120079	0.0416177	-2.39153	5.53694e-05	0.000324308
HDAC1	ENSG00000116478.12	chr1	32292083	32333635	+	HDAC1	protein_coding	ENSG00000116478	0	0	HDAC1	-0.0371032	0.623583	0.745477	-0.244645	0.0007419	0.00354276
MARCKSL1	ENSG00000175130.7	chr1	32333839	32336233	-	MARCKSL1	protein_coding	ENSG00000175130	0	0	MARCKSL1	-0.218933	0.00360708	0.0153853	0.384468	6.63504e-08	5.70561e-07
AL109945.1	ENSG00000233775.1	chr1	32349194	32350663	-	AL109945.1	lncRNA	ENSG00000233775	0	0	AL109945.1	-0.265995	0.841061	0.902789	1.26644	0.314701	0.520989
TSSK3	ENSG00000162526.7	chr1	32351521	32364312	+	TSSK3	protein_coding	ENSG00000162526	0	0	TSSK3	0.308694	0.469176	0.61799	-0.391227	0.306275	0.511644
FAM229A	ENSG00000225828.1	chr1	32361270	32364278	-	FAM229A	protein_coding	ENSG00000225828	0	0	FAM229A	-0.325355	0.171604	0.31094	0.153783	0.448746	0.651137
BSDC1	ENSG00000160058.18	chr1	32365103	32394731	-	BSDC1	protein_coding	ENSG00000160058	0	0	BSDC1	-0.000582302	0.994745	1	0.638785	6.91546e-15	1.01462e-13
GAPDHP20	ENSG00000224333.1	chr1	32402109	32403115	-	GAPDHP20	processed_pseudogene	ENSG00000224333	0	0	GAPDHP20	-0.893615	0.462323	0.612002	-1.41155	0.315143	0.52136
AL356986.1	ENSG00000270850.1	chr1	32421979	32422319	+	AL356986.1	processed_pseudogene	ENSG00000270850	0	0	AL356986.1	-2.44117	0.572737	1	-1.85326	0.67136	1
LRRC37A12P	ENSG00000229259.1	chr1	32423214	32426789	-	LRRC37A12P	unprocessed_pseudogene	ENSG00000229259	0	0	LRRC37A12P	-1.58733	0.389349	1	0.587987	0.761308	1
RN7SL122P	ENSG00000263529.2	chr1	32457835	32458135	+	RN7SL122P	misc_RNA	ENSG00000263529	0	0	RN7SL122P	-3.17858	0.459351	1	0	1	1
ZBTB8B	ENSG00000273274.2	chr1	32465072	32496686	+	ZBTB8B	protein_coding	ENSG00000273274	0	-1	ZBTB8B	-0.067311	0.793169	0.871283	-1.4043	0.000361701	0.00183654
ZBTB8A	ENSG00000160062.15	chr1	32539427	32605941	+	ZBTB8A	protein_coding	ENSG00000160062	0	0	ZBTB8A	-0.0266562	0.891589	0.934848	0.0878822	0.648899	0.808254
ZBTB8OS	ENSG00000176261.15	chr1	32600172	32650903	-	ZBTB8OS	protein_coding	ENSG00000176261	0	0	ZBTB8OS	0.222399	0.158545	0.293965	0.340514	0.0179884	0.058801
RBBP4	ENSG00000162521.19	chr1	32651142	32686211	+	RBBP4	protein_coding	ENSG00000162521	0	0	RBBP4	-0.0978898	0.178623	0.319721	-0.140361	0.0489426	0.133379
SYNC	ENSG00000162520.15	chr1	32679906	32703596	-	SYNC	protein_coding	ENSG00000162520	0	0	SYNC	-0.190482	0.326584	0.484423	0.5113	0.000382436	0.00193066
AC114489.1	ENSG00000200591.1	chr1	32639951	32640052	+	AC114489.1	misc_RNA	ENSG00000200591	0	0	AC114489.1	1.16919	0.153348	0.287248	0.326029	0.600777	0.777141
KIAA1522	ENSG00000162522.11	chr1	32741830	32774970	+	KIAA1522	protein_coding	ENSG00000162522	0	0	KIAA1522	-0.268876	0.00124845	0.00617861	-0.0164491	0.834546	0.918952
YARS1	ENSG00000134684.10	chr1	32775237	32818153	-	YARS1	protein_coding	ENSG00000134684	0	0	YARS1	0.0999404	0.296538	0.453849	-0.890895	8.57048e-23	1.88954e-21
S100PBP	ENSG00000116497.18	chr1	32816767	32858875	+	S100PBP	protein_coding	ENSG00000116497	0	0	S100PBP	0.23815	0.0124341	0.0427966	-0.166167	0.064166	0.164674
FNDC5	ENSG00000160097.18	chr1	32862268	32872482	-	FNDC5	protein_coding	ENSG00000160097	0	0	FNDC5	-0.497709	0.0507286	0.128052	-0.362786	0.0213789	0.0675746
HPCA	ENSG00000121905.10	chr1	32885994	32898441	+	HPCA	protein_coding	ENSG00000121905	0	0	HPCA	0.338921	0.398882	0.555112	-0.386607	0.338451	0.546391
TMEM54	ENSG00000121900.19	chr1	32894594	32901438	-	TMEM54	protein_coding	ENSG00000121900	0	0	TMEM54	0.245674	0.0458913	0.118697	0.0865284	0.469326	0.669743
RNF19B	ENSG00000116514.16	chr1	32936445	32964685	-	RNF19B	protein_coding	ENSG00000116514	0	1	RNF19B	0.341636	0.00321719	0.0139659	1.71477	2.15789e-54	1.15673e-52
AL031602.1	ENSG00000278966.2	chr1	32973553	32974463	+	AL031602.1	TEC	ENSG00000278966	0	0	AL031602.1	-1.16929	0.340453	0.498167	0.00352151	0.99751	1
AL355864.1	ENSG00000217644.5	chr1	32979947	32980472	+	AL355864.1	processed_pseudogene	ENSG00000217644	0	0	AL355864.1	-2.46153	0.0650384	0.153516	-0.121773	0.898574	0.953291
AL355864.2	ENSG00000239670.1	chr1	32986952	32988233	+	AL355864.2	unprocessed_pseudogene	ENSG00000239670	0	0	AL355864.2	0.584812	0.469553	0.618306	0.551369	0.413429	0.61903
AL020995.1	ENSG00000236065.2	chr1	32987075	33032469	+	AL020995.1	lncRNA	ENSG00000236065	0	0	AL020995.1	0.150816	0.621219	0.743737	-0.179189	0.505976	0.701477
AK2	ENSG00000004455.17	chr1	33007940	33080996	-	AK2	protein_coding	ENSG00000004455	0	0	AK2	0.0490946	0.33499	0.492662	0.0360537	0.444401	0.647054
AZIN2	ENSG00000142920.17	chr1	33081104	33123492	+	AZIN2	protein_coding	ENSG00000142920	-1	0	AZIN2	-1.17479	9.23792e-15	2.25366e-13	-0.0383247	0.724521	0.855838
AL662907.1	ENSG00000278997.1	chr1	33141871	33143230	-	AL662907.1	TEC	ENSG00000278997	0	0	AL662907.1	-0.786977	0.0833419	0.184553	-0.287468	0.505475	0.700969
TRIM62	ENSG00000116525.14	chr1	33145399	33182059	-	TRIM62	protein_coding	ENSG00000116525	0	0	TRIM62	-0.582622	1.05382e-06	1.03075e-05	-0.0732116	0.577557	0.759769
AL662907.2	ENSG00000279179.1	chr1	33162851	33166298	+	AL662907.2	TEC	ENSG00000279179	0	0	AL662907.2	-0.602288	0.0511107	0.128784	-0.237186	0.467219	0.667898
ZNF362	ENSG00000160094.15	chr1	33256492	33300719	+	ZNF362	protein_coding	ENSG00000160094	0	0	ZNF362	-0.311356	0.00118127	0.00588798	-0.900519	4.49774e-20	8.82492e-19
AL513327.2	ENSG00000233246.1	chr1	33350352	33363245	+	AL513327.2	lncRNA	ENSG00000233246	0	0	AL513327.2	-1.46208	0.0819431	0.18228	0.439814	0.515822	0.71017
A3GALT2	ENSG00000184389.9	chr1	33306766	33321098	-	A3GALT2	protein_coding	ENSG00000184389	-1	0	A3GALT2	-2.87696	0.0128234	0.0438668	-0.0706643	0.935459	0.974738
AL513327.1	ENSG00000225313.5	chr1	33307348	33349245	+	AL513327.1	lncRNA	ENSG00000225313	0	0	AL513327.1	0.159637	0.196162	0.34157	0.854586	1.15322e-13	1.55625e-12
PHC2	ENSG00000134686.18	chr1	33323623	33431052	-	PHC2	protein_coding	ENSG00000134686	0	0	PHC2	0.392788	7.54527e-08	8.75024e-07	0.549695	1.08962e-14	1.5866e-13
RN7SKP16	ENSG00000222112.1	chr1	33336566	33336864	-	RN7SKP16	misc_RNA	ENSG00000222112	0	0	RN7SKP16	0.249806	0.46149	0.611343	0.874881	0.00423034	0.0168792
TLR12P	ENSG00000234512.1	chr1	33466249	33468954	+	TLR12P	unitary_pseudogene	ENSG00000234512	0	0	TLR12P	-2.81053	0.273309	0.429422	0	1	1
ZSCAN20	ENSG00000121903.14	chr1	33472645	33496507	+	ZSCAN20	protein_coding	ENSG00000121903	0	0	ZSCAN20	-0.077929	0.595724	0.723797	0.0438063	0.691544	0.834687
AC115285.1	ENSG00000235907.2	chr1	33512008	33512743	-	AC115285.1	processed_pseudogene	ENSG00000235907	0	0	AC115285.1	-0.999998	0.366012	0.523091	1.4833	0.053856	0.143736
CSMD2	ENSG00000121904.17	chr1	33513999	34165842	-	CSMD2	protein_coding	ENSG00000121904	0	1	CSMD2	-0.247864	0.00419342	0.0175173	2.52047	2.16869e-258	1.73527e-255
HSPD1P14	ENSG00000227000.2	chr1	33838523	33840140	+	HSPD1P14	processed_pseudogene	ENSG00000227000	0	1	HSPD1P14	-0.586645	0.387091	0.543894	3.8863	7.44201e-11	8.20096e-10
HMGB4	ENSG00000176256.10	chr1	33860475	33864791	+	HMGB4	protein_coding	ENSG00000176256	0	1	HMGB4	-0.863438	0.163583	0.300447	2.8111	1.27206e-12	1.59768e-11
CSMD2-AS1	ENSG00000231163.6	chr1	33868953	33893726	+	CSMD2-AS1	lncRNA	ENSG00000231163	-1	1	CSMD2-AS1	-1.17153	0.00939657	0.0340784	2.70262	7.97423e-20	1.54156e-18
C1orf94	ENSG00000142698.15	chr1	34166883	34219131	+	C1orf94	protein_coding	ENSG00000142698	-1	1	C1orf94	-2.17114	0.0108665	0.0384473	2.41721	7.85637e-11	8.63148e-10
AC115286.1	ENSG00000270241.1	chr1	34276859	34277292	-	AC115286.1	processed_pseudogene	ENSG00000270241	0	0	AC115286.1	-3.18052	0.411383	1	2.86118	0.461474	1
MIR552	ENSG00000207941.1	chr1	34669599	34669694	-	MIR552	miRNA	ENSG00000207941	0	0	MIR552	-1.86216	0.669847	1	0	1	1
SMIM12	ENSG00000163866.9	chr1	34712737	34859755	-	SMIM12	protein_coding	ENSG00000163866	0	0	SMIM12	0.356102	2.62897e-06	2.39597e-05	0.339905	1.8746e-06	1.35309e-05
GJB5	ENSG00000189280.3	chr1	34755047	34758512	+	GJB5	protein_coding	ENSG00000189280	-1	0	GJB5	-5.31949	0.000114248	0.000743758	-0.422531	0.5625	0.748949
GJB4	ENSG00000189433.7	chr1	34759740	34762327	+	GJB4	protein_coding	ENSG00000189433	-1	0	GJB4	-5.66506	8.69192e-05	0.000582871	-0.531832	0.527837	0.720789
AL121988.1	ENSG00000255811.1	chr1	34761426	34788097	-	AL121988.1	lncRNA	ENSG00000255811	0	0	AL121988.1	0.893874	0.618739	0.741838	-0.664939	0.49554	0.692378
GJB3	ENSG00000188910.8	chr1	34781214	34786369	+	GJB3	protein_coding	ENSG00000188910	0	0	GJB3	0.664822	0.000140564	0.000894818	0.324905	0.00441156	0.017534
GJA4	ENSG00000187513.9	chr1	34792999	34795747	+	GJA4	protein_coding	ENSG00000187513	-1	-1	GJA4	-1.94046	0.00896771	0.0327674	-1.31838	0.000871953	0.00410435
AL122010.1	ENSG00000230163.1	chr1	34850694	34851555	+	AL122010.1	lncRNA	ENSG00000230163	0	0	AL122010.1	-0.325712	0.441471	0.594033	-0.862615	0.0338402	0.098848
DLGAP3	ENSG00000116544.12	chr1	34865436	34929650	-	DLGAP3	protein_coding	ENSG00000116544	0	0	DLGAP3	0.0298157	0.901365	0.940581	-0.602761	0.0018126	0.00795081
AC114490.1	ENSG00000241014.2	chr1	34975699	34978706	-	AC114490.1	transcribed_unitary_pseudogene	ENSG00000241014	0	0	AC114490.1	-0.924197	0.000106156	0.000697591	-0.52641	0.00285168	0.0119388
TMEM35B	ENSG00000243749.1	chr1	34981535	34985353	-	TMEM35B	protein_coding	ENSG00000243749	0	0	TMEM35B	0.243045	0.610581	0.735302	-0.144025	0.739542	0.865411
ZMYM6	ENSG00000163867.17	chr1	34986165	35031945	-	ZMYM6	protein_coding	ENSG00000163867	0	0	ZMYM6	0.265504	0.116588	0.235546	0.291864	0.0642978	0.164909
ZMYM1	ENSG00000197056.11	chr1	35032172	35115859	+	ZMYM1	protein_coding	ENSG00000197056	0	0	ZMYM1	-0.0129056	0.930416	0.95775	-0.28896	0.0418327	0.117567
RPL12P45	ENSG00000233940.1	chr1	35053468	35059271	+	RPL12P45	processed_pseudogene	ENSG00000233940	0	0	RPL12P45	0	1	1	-1.47766	0.73279	1
EFCAB14P1	ENSG00000228348.1	chr1	35122022	35122484	+	EFCAB14P1	processed_pseudogene	ENSG00000228348	0	0	EFCAB14P1	-0.00230994	0.999414	1	3.66927	0.23386	1
AL590434.1	ENSG00000201868.1	chr1	35195969	35196062	+	AL590434.1	misc_RNA	ENSG00000201868	0	0	AL590434.1	0	1	1	0.0031177	0.999351	1
SFPQ	ENSG00000116560.11	chr1	35176378	35193145	-	SFPQ	protein_coding	ENSG00000116560	0	0	SFPQ	-0.0284749	0.651008	0.767137	-0.35852	1.01677e-08	9.44666e-08
ZMYM4	ENSG00000146463.12	chr1	35268709	35422058	+	ZMYM4	protein_coding	ENSG00000146463	0	0	ZMYM4	-0.0289972	0.727737	0.823842	-0.111459	0.168928	0.340221
RN7SL503P	ENSG00000240374.3	chr1	35292196	35292498	-	RN7SL503P	misc_RNA	ENSG00000240374	1	0	RN7SL503P	2.32101	0.0333812	0.0933944	-0.648031	0.403052	0.609739
SNORA62	ENSG00000202363.1	chr3	39411054	39411206	+	SNORA62	snoRNA	ENSG00000202363	0	0	SNORA62	0	1	1	0	1	1
RPL5P4	ENSG00000229994.1	chr1	35350722	35351607	+	RPL5P4	processed_pseudogene	ENSG00000229994	0	0	RPL5P4	-0.339716	0.60262	0.729118	-0.0667302	0.902584	0.955735
ZMYM4-AS1	ENSG00000227409.1	chr1	35358822	35366077	-	ZMYM4-AS1	lncRNA	ENSG00000227409	0	0	ZMYM4-AS1	0.586504	0.530528	0.670366	-0.605989	0.471566	0.67142
KIAA0319L	ENSG00000142687.18	chr1	35433492	35557950	-	KIAA0319L	protein_coding	ENSG00000142687	0	0	KIAA0319L	0.244732	0.0013007	0.00641362	0.00905234	0.89971	0.954
AC004865.1	ENSG00000236274.1	chr1	35509742	35511438	+	AC004865.1	processed_pseudogene	ENSG00000236274	0	0	AC004865.1	0.917866	0.11445	0.232416	-0.0769859	0.881488	0.944585
NCDN	ENSG00000020129.16	chr1	35557473	35567274	+	NCDN	protein_coding	ENSG00000020129	0	0	NCDN	0.568284	2.30758e-08	2.87718e-07	0.42788	8.6817e-06	5.71109e-05
TFAP2E	ENSG00000116819.8	chr1	35573314	35595328	+	TFAP2E	protein_coding	ENSG00000116819	0	0	TFAP2E	-0.898047	0.0160196	0.0524659	0.432612	0.130412	0.281781
PSMB2	ENSG00000126067.12	chr1	35599541	35641526	-	PSMB2	protein_coding	ENSG00000126067	0	0	PSMB2	0.357197	1.30217e-06	1.2538e-05	0.567575	2.72494e-15	4.10577e-14
C1orf216	ENSG00000142686.8	chr1	35713877	35718894	-	C1orf216	protein_coding	ENSG00000142686	0	0	C1orf216	-0.00044085	0.996744	1	0.188137	0.0635836	0.163589
CLSPN	ENSG00000092853.14	chr1	35720218	35769978	-	CLSPN	protein_coding	ENSG00000092853	0	-1	CLSPN	0.661509	1.05242e-12	2.10523e-11	-2.90573	9.68112e-159	2.5821e-156
AL354864.1	ENSG00000232335.1	chr1	35739389	35743576	+	AL354864.1	lncRNA	ENSG00000232335	0	-1	AL354864.1	1.99708	0.174637	0.314843	-4.66124	0.0056275	0.0216914
AGO4	ENSG00000134698.11	chr1	35808016	35857890	+	AGO4	protein_coding	ENSG00000134698	0	0	AGO4	-0.0900787	0.335265	0.492951	-0.3701	1.73559e-05	0.000109265
AGO1	ENSG00000092847.12	chr1	35869808	35930532	+	AGO1	protein_coding	ENSG00000092847	0	0	AGO1	-0.0741654	0.194187	0.339065	-0.544108	1.43626e-24	3.39223e-23
AL139286.2	ENSG00000271914.1	chr1	35929720	35930115	-	AL139286.2	lncRNA	ENSG00000271914	0	0	AL139286.2	0	1	1	0	1	1
AL139286.1	ENSG00000271164.1	chr1	35873270	35873752	-	AL139286.1	processed_pseudogene	ENSG00000271164	0	0	AL139286.1	-2.44157	0.394554	1	-0.580966	0.836003	1
AGO3	ENSG00000126070.20	chr1	35930718	36072500	+	AGO3	protein_coding	ENSG00000126070	0	0	AGO3	-0.0208976	0.859424	0.915185	0.0900595	0.431953	0.636597
AL138787.2	ENSG00000271554.1	chr1	35992109	36013630	-	AL138787.2	lncRNA	ENSG00000271554	0	0	AL138787.2	0.0538708	0.931292	0.958154	0.00324937	0.995245	1
AL138787.1	ENSG00000232862.5	chr1	36080066	36084026	-	AL138787.1	transcribed_processed_pseudogene	ENSG00000232862	0	0	AL138787.1	-2.58793	0.0672211	0.157346	-0.148146	0.89351	0.950493
TEKT2	ENSG00000092850.12	chr1	36084094	36088275	+	TEKT2	protein_coding	ENSG00000092850	0	0	TEKT2	-1.04038	0.130315	0.255034	-0.343812	0.669273	0.820608
COL8A2	ENSG00000171812.13	chr1	36095239	36125222	-	COL8A2	protein_coding	ENSG00000171812	-1	-1	COL8A2	-1.52963	1.28981e-11	2.30471e-10	-1.12009	4.30854e-22	9.22623e-21
TRAPPC3	ENSG00000054116.12	chr1	36136570	36156053	-	TRAPPC3	protein_coding	ENSG00000054116	0	0	TRAPPC3	0.175015	0.0441526	0.115453	0.601626	2.53e-15	3.81956e-14
MAP7D1	ENSG00000116871.15	chr1	36155579	36180849	+	MAP7D1	protein_coding	ENSG00000116871	0	0	MAP7D1	0.27364	0.000743895	0.00393267	0.703645	1.30522e-18	2.37093e-17
RN7SL131P	ENSG00000264592.2	chr1	36191915	36192170	+	RN7SL131P	misc_RNA	ENSG00000264592	0	0	RN7SL131P	3.17709	0.21987	1	-2.21376	0.392622	1
THRAP3	ENSG00000054118.15	chr1	36224432	36305357	+	THRAP3	protein_coding	ENSG00000054118	0	0	THRAP3	-0.0176245	0.679534	0.7882	-0.0939941	0.0233132	0.0727492
UBE2V2P4	ENSG00000231849.1	chr1	36241898	36242156	-	UBE2V2P4	processed_pseudogene	ENSG00000231849	0	0	UBE2V2P4	-0.215702	0.665021	0.777495	0.588757	0.129705	0.280675
SH3D21	ENSG00000214193.11	chr1	36306368	36329340	+	SH3D21	protein_coding	ENSG00000214193	0	0	SH3D21	0.61816	7.91259e-06	6.57352e-05	0.576251	7.43757e-07	5.64677e-06
EVA1B	ENSG00000142694.6	chr1	36322031	36324154	-	EVA1B	protein_coding	ENSG00000142694	0	0	EVA1B	0.55541	0.000106511	0.000699676	0.284338	0.0343719	0.100071
STK40	ENSG00000196182.10	chr1	36339624	36385896	-	STK40	protein_coding	ENSG00000196182	0	0	STK40	0.654816	1.95603e-16	5.61568e-15	-0.00504566	0.94703	0.982117
LSM10	ENSG00000181817.6	chr1	36391238	36397908	-	LSM10	protein_coding	ENSG00000181817	1	0	LSM10	1.05034	9.73039e-19	3.30789e-17	0.378174	9.35603e-05	0.000527197
RNU4-27P	ENSG00000222821.1	chr1	36402721	36402859	-	RNU4-27P	snRNA	ENSG00000222821	0	0	RNU4-27P	0	1	1	-0.891755	0.83823	1
OSCP1	ENSG00000116885.18	chr1	36415827	36450451	-	OSCP1	protein_coding	ENSG00000116885	0	0	OSCP1	0.343454	0.144969	0.275605	-0.0664266	0.774766	0.886071
SNORA63C	ENSG00000201448.1	chr1	36418450	36418578	-	SNORA63C	snoRNA	ENSG00000201448	0	0	SNORA63C	0.734336	0.48818	0.634363	0.812149	0.516859	0.711086
MRPS15	ENSG00000116898.12	chr1	36455718	36464384	-	MRPS15	protein_coding	ENSG00000116898	0	0	MRPS15	0.586513	6.72331e-09	8.93918e-08	0.0845339	0.378008	0.587138
CSF3R	ENSG00000119535.17	chr1	36466043	36483278	-	CSF3R	protein_coding	ENSG00000119535	0	0	CSF3R	-0.680581	0.464975	0.614297	1.10882	0.227737	0.419255
FTLP18	ENSG00000230214.1	chr1	36630335	36630857	+	FTLP18	processed_pseudogene	ENSG00000230214	0	0	FTLP18	-3.18047	0.459077	1	0	1	1
AC117945.1	ENSG00000234481.2	chr1	36769812	36775768	+	AC117945.1	lncRNA	ENSG00000234481	0	0	AC117945.1	-2.85763	0.507113	1	0	1	1
GRIK3	ENSG00000163873.10	chr1	36795527	37034515	-	GRIK3	protein_coding	ENSG00000163873	0	0	GRIK3	0.516016	0.0186032	0.0592379	-0.333042	0.00385117	0.0155344
AL353604.1	ENSG00000223944.2	chr1	37154761	37325100	-	AL353604.1	lncRNA	ENSG00000223944	0	0	AL353604.1	-3.18059	0.319918	1	2.44462	0.450682	1
MIR4255	ENSG00000264698.1	chr1	37161563	37161634	+	MIR4255	miRNA	ENSG00000264698	0	0	MIR4255	-2.85763	0.507113	1	0	1	1
RNU6-636P	ENSG00000207328.1	chr1	37203610	37203716	+	RNU6-636P	snRNA	ENSG00000207328	0	0	RNU6-636P	-1.85334	0.671371	1	0	1	1
RPS29P6	ENSG00000230451.2	chr1	37330852	37330996	+	RPS29P6	processed_pseudogene	ENSG00000230451	0	0	RPS29P6	0	1	1	0.965546	0.826595	1
LINC01137	ENSG00000233621.2	chr1	37350934	37474411	-	LINC01137	lncRNA	ENSG00000233621	0	0	LINC01137	-0.864304	0.00660373	0.0254651	0.2981	0.276105	0.477461
ZC3H12A	ENSG00000163874.11	chr1	37474580	37484377	+	ZC3H12A	protein_coding	ENSG00000163874	-1	0	ZC3H12A	-1.22352	2.87246e-15	7.43622e-14	0.108035	0.435949	0.639928
MEAF6	ENSG00000163875.15	chr1	37492575	37514774	-	MEAF6	protein_coding	ENSG00000163875	0	0	MEAF6	0.363037	0.00152621	0.00737115	0.202962	0.0627971	0.16201
MIR5581	ENSG00000263675.1	chr1	37500935	37500994	-	MIR5581	miRNA	ENSG00000263675	1	0	MIR5581	1.87273	0.0205508	0.0641544	0.00394186	0.994691	1
SNIP1	ENSG00000163877.11	chr1	37534449	37554293	-	SNIP1	protein_coding	ENSG00000163877	0	0	SNIP1	0.00557269	0.961996	0.980371	0.42529	3.41208e-05	0.000206678
FTH1P1	ENSG00000232273.1	chr1	37544763	37545294	+	FTH1P1	processed_pseudogene	ENSG00000232273	0	0	FTH1P1	0.507129	0.334985	0.492662	-0.199936	0.654258	0.811397
AL034379.1	ENSG00000237749.4	chr1	37556247	37556499	+	AL034379.1	processed_pseudogene	ENSG00000237749	0	0	AL034379.1	-0.582414	0.815322	1	0.586836	0.813955	1
DNALI1	ENSG00000163879.11	chr1	37556919	37566857	+	DNALI1	protein_coding	ENSG00000163879	0	0	DNALI1	-0.0161535	0.963592	0.981691	-0.227852	0.509224	0.704245
GNL2	ENSG00000134697.13	chr1	37566816	37595937	-	GNL2	protein_coding	ENSG00000134697	0	0	GNL2	0.690135	1.89996e-10	3.01584e-09	0.189702	0.0658092	0.167831
RSPO1	ENSG00000169218.14	chr1	37611350	37634892	-	RSPO1	protein_coding	ENSG00000169218	-1	0	RSPO1	-4.08766	0.000316271	0.00184698	-0.899928	0.0498348	0.135216
C1orf109	ENSG00000116922.14	chr1	37681570	37692249	-	C1orf109	protein_coding	ENSG00000116922	0	0	C1orf109	0.497007	6.14862e-05	0.000427701	0.151852	0.170294	0.341817
CDCA8	ENSG00000134690.11	chr1	37692481	37709719	+	CDCA8	protein_coding	ENSG00000134690	0	-1	CDCA8	-0.861808	2.93592e-20	1.09928e-18	-2.99719	3.61943e-167	1.03251e-164
EPHA10	ENSG00000183317.17	chr1	37713880	37765133	-	EPHA10	protein_coding	ENSG00000183317	-1	-1	EPHA10	-1.367	2.2628e-06	2.09263e-05	-1.46538	3.35589e-11	3.80814e-10
ACTN4P2	ENSG00000214141.4	chr1	37776670	37779418	+	ACTN4P2	processed_pseudogene	ENSG00000214141	-1	0	ACTN4P2	-4.4428	0.0375811	0.102288	-1.31971	0.532111	1
AL929472.1	ENSG00000227416.2	chr1	37782457	37782885	-	AL929472.1	processed_pseudogene	ENSG00000227416	0	0	AL929472.1	-2.17321	0.239356	0.392197	-3.17576	0.109751	1
MANEAL	ENSG00000185090.14	chr1	37793802	37801137	+	MANEAL	protein_coding	ENSG00000185090	0	0	MANEAL	0.465318	3.86809e-06	3.4142e-05	-0.770215	3.52278e-12	4.30261e-11
AL929472.3	ENSG00000233728.1	chr1	37799720	37800879	-	AL929472.3	lncRNA	ENSG00000233728	0	0	AL929472.3	0	1	1	0	1	1
YRDC	ENSG00000196449.4	chr1	37802945	37808208	-	YRDC	protein_coding	ENSG00000196449	0	0	YRDC	0.797355	4.77546e-15	1.204e-13	0.862458	5.66129e-20	1.10484e-18
C1orf122	ENSG00000197982.14	chr1	37806979	37809454	+	C1orf122	protein_coding	ENSG00000197982	0	0	C1orf122	0.37938	0.00368777	0.0156833	0.718283	2.88329e-08	2.57175e-07
MTF1	ENSG00000188786.10	chr1	37809574	37859592	-	MTF1	protein_coding	ENSG00000188786	0	0	MTF1	0.303797	0.000336788	0.00194986	0.492956	2.2654e-10	2.40202e-09
AL929472.4	ENSG00000235673.1	chr1	37840986	37841676	+	AL929472.4	processed_pseudogene	ENSG00000235673	0	0	AL929472.4	-1.39242	0.0840235	0.185574	0.0396062	0.949618	0.983903
AL929472.2	ENSG00000230955.1	chr1	37860697	37861580	+	AL929472.2	lncRNA	ENSG00000230955	0	0	AL929472.2	0	1	1	0	1	1
INPP5B	ENSG00000204084.13	chr1	37860697	37947057	-	INPP5B	protein_coding	ENSG00000204084	0	0	INPP5B	0.181698	0.0126663	0.0434478	-0.832553	7.03537e-37	2.52243e-35
SNORA63	ENSG00000200320.1	chr3	186787300	186787431	+	SNORA63	snoRNA	ENSG00000200320	0	0	SNORA63	0	1	1	0	1	1
RNU6-584P	ENSG00000222282.1	chr1	37885023	37885117	+	RNU6-584P	snRNA	ENSG00000222282	0	0	RNU6-584P	-0.770501	0.510523	0.653654	-1.05505	0.354298	0.563407
SF3A3	ENSG00000183431.12	chr1	37956975	37990075	-	SF3A3	protein_coding	ENSG00000183431	0	0	SF3A3	0.542417	1.20855e-23	5.53799e-22	0.253867	1.79747e-06	1.30086e-05
RNU6-510P	ENSG00000212541.1	chr1	37991462	37991569	+	RNU6-510P	snRNA	ENSG00000212541	-1	0	RNU6-510P	-1.33468	0.0022977	0.0104868	0.224208	0.497043	0.693666
FHL3	ENSG00000183386.10	chr1	37996770	38005606	-	FHL3	protein_coding	ENSG00000183386	0	0	FHL3	-0.456907	1.28407e-08	1.65358e-07	0.112922	0.137297	0.292745
UTP11	ENSG00000183520.12	chr1	38009258	38024820	+	UTP11	protein_coding	ENSG00000183520	0	0	UTP11	0.404057	7.80784e-05	0.000529334	0.213458	0.0312062	0.0924882
POU3F1	ENSG00000185668.8	chr1	38043829	38046793	-	POU3F1	protein_coding	ENSG00000185668	0	1	POU3F1	0.262222	0.646712	0.763722	2.22124	4.29476e-06	2.96744e-05
MIR3659HG	ENSG00000224592.5	chr1	38047314	38119025	+	MIR3659HG	lncRNA	ENSG00000224592	0	1	MIR3659HG	0.308663	0.445396	0.59742	2.34124	5.62105e-09	5.32345e-08
AL139158.1	ENSG00000223589.2	chr1	38080572	38080911	-	AL139158.1	processed_pseudogene	ENSG00000223589	0	1	AL139158.1	0.463706	0.469163	0.61799	2.03584	0.000659114	0.00318825
MIR3659	ENSG00000265596.1	chr1	38089231	38089329	+	MIR3659	miRNA	ENSG00000265596	0	1	MIR3659	-0.99961	0.408812	0.564261	3.52722	0.00884204	0.0321873
LINC01343	ENSG00000237290.2	chr1	38209034	38214806	-	LINC01343	lncRNA	ENSG00000237290	-1	1	LINC01343	-3.58579	0.00454825	0.0187254	1.81139	0.0433711	0.121106
AL513479.1	ENSG00000275350.1	chr1	38383838	38384422	-	AL513479.1	processed_pseudogene	ENSG00000275350	0	0	AL513479.1	-4.55919	0.128574	1	0	1	1
RNU6-753P	ENSG00000200796.1	chr1	38396659	38396765	+	RNU6-753P	snRNA	ENSG00000200796	0	0	RNU6-753P	-1.86216	0.669847	1	0	1	1
LINC01685	ENSG00000238063.3	chr1	38474825	38516520	+	LINC01685	lncRNA	ENSG00000238063	0	0	LINC01685	-0.005826	0.998825	1	3.44613	0.378384	1
AL354702.1	ENSG00000215895.4	chr1	38708931	38710890	+	AL354702.1	processed_pseudogene	ENSG00000215895	0	0	AL354702.1	-3.18082	0.0754683	0.171793	2.00351	0.222629	1
RRAGC	ENSG00000116954.8	chr1	38838198	38859772	-	RRAGC	protein_coding	ENSG00000116954	0	0	RRAGC	0.6345	4.27768e-09	5.82529e-08	0.760004	3.83295e-12	4.67101e-11
AL139260.1	ENSG00000228436.3	chr1	38859912	38965038	+	AL139260.1	lncRNA	ENSG00000228436	0	0	AL139260.1	-0.0713811	0.871821	0.923021	-0.136596	0.774141	0.885758
MYCBP	ENSG00000214114.9	chr1	38864236	38873368	-	MYCBP	protein_coding	ENSG00000214114	0	0	MYCBP	-0.0341558	0.776418	0.859601	0.203957	0.0782653	0.192069
GJA9	ENSG00000131233.10	chr1	38874069	38881587	-	GJA9	protein_coding	ENSG00000131233	0	0	GJA9	0.0821512	0.916533	0.949734	-0.436898	0.583366	0.764172
RHBDL2	ENSG00000158315.11	chr1	38885807	38941830	-	RHBDL2	protein_coding	ENSG00000158315	0	1	RHBDL2	-0.576296	0.00713668	0.0271615	1.06911	2.38142e-09	2.31564e-08
RNU6-605P	ENSG00000199963.1	chr1	38926870	38926977	+	RNU6-605P	snRNA	ENSG00000199963	0	0	RNU6-605P	0.995642	0.636408	1	-1.47714	0.507057	1
EIF1P2	ENSG00000235549.1	chr1	38958275	38958925	-	EIF1P2	processed_pseudogene	ENSG00000235549	0	0	EIF1P2	-2.44115	0.57274	1	0	1	1
AKIRIN1	ENSG00000174574.16	chr1	38991276	39006059	+	AKIRIN1	protein_coding	ENSG00000174574	0	0	AKIRIN1	0.621644	1.78197e-15	4.68398e-14	0.624311	3.17526e-17	5.36393e-16
NDUFS5	ENSG00000168653.11	chr1	39026318	39034636	+	NDUFS5	protein_coding	ENSG00000168653	0	0	NDUFS5	0.0320553	0.861978	0.916997	0.212076	0.241317	0.436131
MACF1	ENSG00000127603.28	chr1	39081316	39487177	+	MACF1	protein_coding	ENSG00000127603	0	0	MACF1	0.315756	5.07599e-07	5.22255e-06	0.288447	4.09173e-06	2.83611e-05
RNU6-608P	ENSG00000206654.1	chr1	39120940	39121043	-	RNU6-608P	snRNA	ENSG00000206654	0	0	RNU6-608P	0.872181	0.168788	0.307123	-0.0430857	0.93625	0.97523
AL442071.1	ENSG00000226438.1	chr1	39249838	39257649	-	AL442071.1	lncRNA	ENSG00000226438	0	0	AL442071.1	-0.181703	0.812303	0.88406	0.483112	0.462609	0.663911
HSPE1P8	ENSG00000217897.2	chr1	39304294	39304898	-	HSPE1P8	processed_pseudogene	ENSG00000217897	0	0	HSPE1P8	-0.443419	0.531313	0.671097	0.495817	0.468807	0.669253
BMP8A	ENSG00000183682.8	chr1	39491636	39529869	+	BMP8A	protein_coding	ENSG00000183682	0	0	BMP8A	0.0740662	0.860097	0.915608	-0.832588	0.00719451	0.026971
OXCT2P1	ENSG00000237624.1	chr1	39514956	39516490	+	OXCT2P1	unprocessed_pseudogene	ENSG00000237624	0	0	OXCT2P1	0.692737	0.332727	0.490254	-0.604558	0.399743	0.607099
PPIEL	ENSG00000243970.3	chr1	39522280	39559671	-	PPIEL	transcribed_unprocessed_pseudogene	ENSG00000243970	0	0	PPIEL	0.242576	0.629201	0.750122	-0.962621	0.0415868	0.116986
PABPC4	ENSG00000090621.14	chr1	39560816	39576790	-	PABPC4	protein_coding	ENSG00000090621	0	0	PABPC4	0.493144	5.53148e-16	1.52417e-14	-0.193902	0.00108638	0.00500138
PABPC4-AS1	ENSG00000228060.3	chr1	39565052	39573860	+	PABPC4-AS1	lncRNA	ENSG00000228060	0	0	PABPC4-AS1	0.280146	0.314748	0.473248	0.0429644	0.869876	0.938413
SNORA55	ENSG00000201457.1	chr1	39567374	39567508	-	SNORA55	snoRNA	ENSG00000201457	0	1	SNORA55	0.778192	0.48993	0.635804	3.79994	0.000954117	0.00444739
HEYL	ENSG00000163909.8	chr1	39623435	39639643	-	HEYL	protein_coding	ENSG00000163909	0	1	HEYL	-0.88349	0.0547542	0.13541	3.17355	0.00546686	0.0211516
AL035404.2	ENSG00000225903.1	chr1	39633416	39633903	+	AL035404.2	lncRNA	ENSG00000225903	0	0	AL035404.2	-3.43779	0.4227	1	3.18309	0.458715	1
NT5C1A	ENSG00000116981.3	chr1	39659121	39672038	-	NT5C1A	protein_coding	ENSG00000116981	0	0	NT5C1A	-1.35471	0.214817	0.364055	-2.69683	0.0609745	0.158254
HPCAL4	ENSG00000116983.13	chr1	39678648	39691485	-	HPCAL4	protein_coding	ENSG00000116983	0	0	HPCAL4	0.803093	0.00294072	0.0129402	-0.171264	0.493021	0.690327
PPIE	ENSG00000084072.17	chr1	39692182	39763914	+	PPIE	protein_coding	ENSG00000084072	0	0	PPIE	0.42465	2.80253e-07	3.00321e-06	0.0766061	0.320428	0.527021
AL035404.1	ENSG00000225333.6	chr1	39718028	39718595	+	AL035404.1	processed_pseudogene	ENSG00000225333	0	0	AL035404.1	-0.579308	0.838402	1	-0.58114	0.837889	1
RNU7-121P	ENSG00000252413.1	chr1	39723566	39723627	-	RNU7-121P	snRNA	ENSG00000252413	0	0	RNU7-121P	0	1	1	0	1	1
BMP8B	ENSG00000116985.12	chr1	39757182	39788865	-	BMP8B	protein_coding	ENSG00000116985	0	-1	BMP8B	-0.173389	0.131241	0.256483	-1.81783	2.73979e-68	1.94971e-66
OXCT2	ENSG00000198754.5	chr1	39769523	39771348	-	OXCT2	protein_coding	ENSG00000198754	0	-1	OXCT2	-0.217605	0.673955	0.783912	-2.31856	1.03314e-05	6.71816e-05
AL033527.2	ENSG00000229213.1	chr1	39795843	39795996	-	AL033527.2	unprocessed_pseudogene	ENSG00000229213	0	0	AL033527.2	-3.17891	0.22493	1	-2.8538	0.27957	1
AL033527.1	ENSG00000202222.1	chr1	39881566	39881678	-	AL033527.1	misc_RNA	ENSG00000202222	0	0	AL033527.1	1.31967	0.13854	0.26698	0.00425428	0.995718	1
AL033527.3	ENSG00000261798.1	chr1	39788976	39790171	+	AL033527.3	lncRNA	ENSG00000261798	0	-1	AL033527.3	-0.779268	0.2131	0.361961	-2.21904	0.00200089	0.00868961
TRIT1	ENSG00000043514.17	chr1	39838110	39883511	-	TRIT1	protein_coding	ENSG00000043514	0	0	TRIT1	0.612752	1.84453e-09	2.62181e-08	0.0672398	0.468104	0.668697
MYCL	ENSG00000116990.11	chr1	39895426	39902256	-	MYCL	protein_coding	ENSG00000116990	0	0	MYCL	-0.565329	0.0173861	0.0560064	-0.423246	0.0103481	0.0367839
MYCL-AS1	ENSG00000236546.1	chr1	39897745	39899098	+	MYCL-AS1	lncRNA	ENSG00000236546	0	0	MYCL-AS1	-1.11728	0.290615	0.447627	0.366193	0.731533	0.860476
MFSD2A	ENSG00000168389.17	chr1	39955112	39969968	+	MFSD2A	protein_coding	ENSG00000168389	0	0	MFSD2A	0.918016	2.73328e-10	4.2702e-09	0.518654	5.77395e-05	0.000336747
AL663070.1	ENSG00000207356.1	chr1	39944890	39944998	-	AL663070.1	misc_RNA	ENSG00000207356	0	0	AL663070.1	0	1	1	-0.958029	0.827924	1
CAP1	ENSG00000131236.17	chr1	40040233	40072649	+	CAP1	protein_coding	ENSG00000131236	0	0	CAP1	0.329192	2.16468e-16	6.18643e-15	0.614052	3.60393e-55	1.97051e-53
PPT1	ENSG00000131238.17	chr1	40071461	40097727	-	PPT1	protein_coding	ENSG00000131238	0	0	PPT1	-0.0233509	0.649981	0.766354	-0.244017	1.99951e-06	1.43599e-05
RLF	ENSG00000117000.9	chr1	40161387	40240921	+	RLF	protein_coding	ENSG00000117000	0	0	RLF	0.0427598	0.644932	0.762357	0.391189	1.44143e-05	9.20531e-05
RNU6-1237P	ENSG00000207508.1	chr1	40177843	40177949	+	RNU6-1237P	snRNA	ENSG00000207508	0	0	RNU6-1237P	-0.263893	0.817993	0.887782	-0.383612	0.674487	0.823999
TMCO2	ENSG00000188800.6	chr1	40245947	40251684	+	TMCO2	protein_coding	ENSG00000188800	-1	0	TMCO2	-3.39084	0.0346989	0.0961359	0.781074	0.571925	0.756311
AL050341.2	ENSG00000259943.1	chr1	40256427	40257967	-	AL050341.2	lncRNA	ENSG00000259943	0	0	AL050341.2	0.259229	0.12609	0.249327	-0.436255	0.0190698	0.0616297
ZMPSTE24	ENSG00000084073.9	chr1	40258236	40294180	+	ZMPSTE24	protein_coding	ENSG00000084073	0	0	ZMPSTE24	0.63417	1.56515e-10	2.49701e-09	0.472154	1.31674e-06	9.70708e-06
AL050341.1	ENSG00000231296.1	chr1	40262672	40262984	-	AL050341.1	processed_pseudogene	ENSG00000231296	0	0	AL050341.1	0.449382	0.414649	0.569335	0.394752	0.466768	0.667486
COL9A2	ENSG00000049089.15	chr1	40300489	40317813	-	COL9A2	protein_coding	ENSG00000049089	-1	0	COL9A2	-1.20795	0.000215261	0.00131137	0.674367	0.0499883	0.135586
AL031985.2	ENSG00000227311.3	chr1	40333078	40333557	-	AL031985.2	processed_pseudogene	ENSG00000227311	0	0	AL031985.2	-1.85335	0.671369	1	0.965546	0.826595	1
SMAP2	ENSG00000084070.12	chr1	40344850	40423326	+	SMAP2	protein_coding	ENSG00000084070	0	0	SMAP2	0.660081	5.49429e-19	1.9018e-17	0.293433	5.4913e-05	0.00032175
AL031985.1	ENSG00000213172.3	chr1	40364766	40365183	+	AL031985.1	processed_pseudogene	ENSG00000213172	0	0	AL031985.1	-2.44721	0.571757	1	0	1	1
ZFP69B	ENSG00000187801.15	chr1	40450102	40463718	+	ZFP69B	protein_coding	ENSG00000187801	0	0	ZFP69B	-0.286219	0.15931	0.294963	0.00590884	0.971572	0.999886
AL031985.3	ENSG00000260920.2	chr1	40464319	40466767	+	AL031985.3	lncRNA	ENSG00000260920	0	0	AL031985.3	-0.268831	0.114457	0.232416	0.125758	0.392696	0.600792
AL603839.4	ENSG00000279667.1	chr1	40473055	40474059	+	AL603839.4	TEC	ENSG00000279667	0	0	AL603839.4	-0.531088	0.571557	0.703976	0.129386	0.874479	0.940821
ZFP69	ENSG00000187815.10	chr1	40477290	40496343	+	ZFP69	protein_coding	ENSG00000187815	0	0	ZFP69	0.180985	0.310782	0.468737	-0.210491	0.253009	0.449851
AL603839.3	ENSG00000238287.1	chr1	40493157	40508661	-	AL603839.3	lncRNA	ENSG00000238287	0	0	AL603839.3	-0.358724	0.390411	0.546842	-0.55105	0.238734	0.43306
EXO5	ENSG00000164002.11	chr1	40508741	40516556	+	EXO5	protein_coding	ENSG00000164002	0	0	EXO5	0.562483	3.60095e-08	4.36975e-07	0.194993	0.0874047	0.209345
AL603839.1	ENSG00000227278.1	chr1	40514461	40515057	-	AL603839.1	lncRNA	ENSG00000227278	0	0	AL603839.1	1.19052	0.462771	0.612373	-0.996156	0.580081	0.761809
AL603839.2	ENSG00000238186.1	chr1	40515754	40517174	-	AL603839.2	lncRNA	ENSG00000238186	0	0	AL603839.2	1.27776	0.0933412	0.200255	0.655314	0.496004	0.692803
ZNF684	ENSG00000117010.17	chr1	40531573	40548167	+	ZNF684	protein_coding	ENSG00000117010	-1	0	ZNF684	-1.10116	0.00015919	0.00100104	-0.405054	0.0913054	0.216294
AL356379.1	ENSG00000236505.1	chr1	40563534	40563659	+	AL356379.1	unprocessed_pseudogene	ENSG00000236505	0	0	AL356379.1	-1.86218	0.669843	1	0.00375854	0.99932	1
GTF2F2P2	ENSG00000233910.1	chr1	40593633	40594353	-	GTF2F2P2	processed_pseudogene	ENSG00000233910	0	0	GTF2F2P2	-0.322387	0.86711	0.920164	-0.579435	0.784951	1
RIMS3	ENSG00000117016.10	chr1	40620680	40665682	-	RIMS3	protein_coding	ENSG00000117016	0	-1	RIMS3	-0.561148	1.32899e-09	1.92092e-08	-1.02229	3.82853e-38	1.42726e-36
AL031289.1	ENSG00000237899.1	chr1	40669089	40687588	-	AL031289.1	lncRNA	ENSG00000237899	0	0	AL031289.1	-1.76825	0.179983	0.321345	0.809621	0.523405	0.717275
NFYC-AS1	ENSG00000272145.1	chr1	40690380	40692066	-	NFYC-AS1	lncRNA	ENSG00000272145	0	0	NFYC-AS1	0.587869	0.00663117	0.0255421	-0.0810848	0.69522	0.837245
NFYC	ENSG00000066136.20	chr1	40691648	40771603	+	NFYC	protein_coding	ENSG00000066136	0	0	NFYC	0.188154	0.0140344	0.0471112	0.378521	2.70972e-07	2.1629e-06
MIR30E	ENSG00000198974.3	chr1	40754355	40754446	+	MIR30E	miRNA	ENSG00000198974	-1	0	MIR30E	-1.27703	0.0331911	0.0929663	0.0629288	0.906934	0.958217
MIR30C1	ENSG00000207962.1	chr1	40757284	40757372	+	MIR30C1	miRNA	ENSG00000207962	0	0	MIR30C1	1.07612	0.293075	0.450471	0.0917375	0.925375	0.968967
KCNQ4	ENSG00000117013.17	chr1	40783787	40840452	+	KCNQ4	protein_coding	ENSG00000117013	-1	-1	KCNQ4	-1.93997	1.50216e-06	1.43137e-05	-1.1747	2.44121e-06	1.73574e-05
RN7SL326P	ENSG00000264582.2	chr1	40804846	40805141	+	RN7SL326P	misc_RNA	ENSG00000264582	-1	0	RN7SL326P	-3.18093	0.0447767	0.116599	-0.37464	0.718092	0.852275
CITED4	ENSG00000179862.7	chr1	40861054	40862363	-	CITED4	protein_coding	ENSG00000179862	0	0	CITED4	0.726893	0.00217594	0.0100014	-0.186136	0.473098	0.672804
AC119677.1	ENSG00000229528.1	chr1	40863914	40876670	+	AC119677.1	lncRNA	ENSG00000229528	0	0	AC119677.1	1.00419	0.760511	1	0.965549	0.781021	1
AL391730.1	ENSG00000228940.1	chr1	40938104	40939763	-	AL391730.1	unprocessed_pseudogene	ENSG00000228940	0	0	AL391730.1	-3.44268	0.27364	1	0.96555	0.770248	1
UBE2V1P8	ENSG00000233118.2	chr1	40942251	40942515	-	UBE2V1P8	processed_pseudogene	ENSG00000233118	0	0	UBE2V1P8	-3.17858	0.459351	1	0	1	1
CTPS1	ENSG00000171793.16	chr1	40979688	41012565	+	CTPS1	protein_coding	ENSG00000171793	0	0	CTPS1	0.608081	7.52727e-15	1.86165e-13	0.250774	0.00145697	0.00650838
SLFNL1-AS1	ENSG00000281207.1	chr1	41014590	41043890	+	SLFNL1-AS1	lncRNA	ENSG00000281207	0	0	SLFNL1-AS1	0.444612	6.91942e-05	0.000475696	0.107213	0.331399	0.539119
SLFNL1	ENSG00000171790.15	chr1	41015597	41023237	-	SLFNL1	protein_coding	ENSG00000171790	0	0	SLFNL1	0.428612	0.00119724	0.00595505	0.209288	0.106662	0.243318
SCMH1	ENSG00000010803.16	chr1	41027200	41242154	-	SCMH1	protein_coding	ENSG00000010803	0	0	SCMH1	0.0592763	0.402845	0.558523	-0.950391	2.44755e-37	8.9018e-36
RPL23AP17	ENSG00000215893.3	chr1	41098638	41099136	+	RPL23AP17	processed_pseudogene	ENSG00000215893	0	0	RPL23AP17	0.61244	0.273431	0.42955	-0.789743	0.2252	0.415899
AC093151.2	ENSG00000235358.2	chr1	41242373	41284861	+	AC093151.2	lncRNA	ENSG00000235358	0	0	AC093151.2	-1.40034	0.067797	0.158448	-1.39538	0.0688066	0.173676
AC093151.1	ENSG00000213987.4	chr1	41264550	41264862	-	AC093151.1	processed_pseudogene	ENSG00000213987	0	0	AC093151.1	0.580094	0.803777	1	-2.47737	0.288691	1
FOXO6	ENSG00000204060.7	chr1	41361922	41383590	+	FOXO6	protein_coding	ENSG00000204060	-1	-1	FOXO6	-1.69446	1.64476e-11	2.90724e-10	-2.00055	4.94099e-19	9.17861e-18
FOXO6-AS1	ENSG00000229901.1	chr1	41375004	41375669	-	FOXO6-AS1	lncRNA	ENSG00000229901	0	0	FOXO6-AS1	-0.190246	0.655953	0.770986	-0.425155	0.288327	0.491446
EDN2	ENSG00000127129.10	chr1	41478775	41484683	-	EDN2	protein_coding	ENSG00000127129	-1	-1	EDN2	-1.63022	0.0270388	0.0796489	-2.10093	0.000640147	0.00310523
HIVEP3	ENSG00000127124.16	chr1	41506365	42035925	-	HIVEP3	protein_coding	ENSG00000127124	0	0	HIVEP3	-0.138205	0.133284	0.259426	-0.245733	0.00647709	0.0245536
AL445933.2	ENSG00000230881.1	chr1	41535443	41535868	+	AL445933.2	lncRNA	ENSG00000230881	0	0	AL445933.2	-0.895585	0.348033	0.505485	-1.06704	0.221202	0.410932
AL445933.1	ENSG00000230638.4	chr1	41542069	41544310	+	AL445933.1	processed_pseudogene	ENSG00000230638	0	0	AL445933.1	-0.921406	0.0377352	0.102597	-0.397369	0.343379	0.552039
HNRNPFP1	ENSG00000227538.1	chr1	42040597	42041729	+	HNRNPFP1	processed_pseudogene	ENSG00000227538	0	0	HNRNPFP1	-4.31751	0.177058	1	0	1	1
AC114492.1	ENSG00000228776.2	chr1	42140635	42141391	+	AC114492.1	processed_pseudogene	ENSG00000228776	0	0	AC114492.1	-3.44416	0.392855	1	0	1	1
GUCA2B	ENSG00000044012.4	chr1	42153410	42155820	+	GUCA2B	protein_coding	ENSG00000044012	0	0	GUCA2B	-3.66565	0.337712	1	0	1	1
GUCA2A	ENSG00000197273.4	chr1	42162690	42164745	-	GUCA2A	protein_coding	ENSG00000197273	0	0	GUCA2A	-1.32245	0.4521	0.603189	-1.58136	0.261363	0.460141
FOXJ3	ENSG00000198815.9	chr1	42176539	42335877	-	FOXJ3	protein_coding	ENSG00000198815	0	0	FOXJ3	0.289874	0.0013553	0.0066463	0.288346	0.00105344	0.00486406
AC096540.1	ENSG00000227527.2	chr1	42335386	42338376	-	AC096540.1	lncRNA	ENSG00000227527	0	0	AC096540.1	-1.22497	0.141275	0.270616	-0.996134	0.310805	0.516618
RIMKLA	ENSG00000177181.15	chr1	42380792	42424232	+	RIMKLA	protein_coding	ENSG00000177181	0	0	RIMKLA	-0.490879	0.298577	0.455694	-0.755374	0.13271	0.285545
AL513331.1	ENSG00000235002.1	chr1	42412398	42412794	-	AL513331.1	processed_pseudogene	ENSG00000235002	0	0	AL513331.1	-3.4473	0.421389	1	-0.958029	0.827924	1
ZMYND12	ENSG00000066185.13	chr1	42430329	42456253	-	ZMYND12	protein_coding	ENSG00000066185	0	-1	ZMYND12	-0.527977	0.323719	0.481851	-1.12842	0.0137242	0.0467486
PPCS	ENSG00000127125.9	chr1	42456117	42473385	+	PPCS	protein_coding	ENSG00000127125	0	0	PPCS	0.189487	0.038618	0.104387	-0.056812	0.507341	0.702526
CCDC30	ENSG00000186409.17	chr1	42463221	42657190	+	CCDC30	protein_coding	ENSG00000186409	0	0	CCDC30	-0.0491487	0.825114	0.892348	0.0200215	0.93232	0.972978
TMSB4XP1	ENSG00000236876.3	chr1	42500205	42500339	-	TMSB4XP1	processed_pseudogene	ENSG00000236876	0	0	TMSB4XP1	0.893103	0.763909	1	1.4854	0.610282	1
RNU6-536P	ENSG00000200254.1	chr1	42569033	42569139	+	RNU6-536P	snRNA	ENSG00000200254	0	0	RNU6-536P	0.808059	0.638973	0.757767	-0.582277	0.767653	1
AL445669.1	ENSG00000230116.1	chr1	42491739	42492493	+	AL445669.1	processed_pseudogene	ENSG00000230116	0	0	AL445669.1	-3.85657	0.197399	1	1.86054	0.550917	1
PPIH	ENSG00000171960.11	chr1	42658423	42676758	+	PPIH	protein_coding	ENSG00000171960	0	0	PPIH	-0.0735494	0.478012	0.625793	-0.968804	3.63281e-24	8.41653e-23
AC098484.2	ENSG00000234917.2	chr1	42678735	42681659	+	AC098484.2	lncRNA	ENSG00000234917	0	0	AC098484.2	0.127684	0.828277	0.894407	0.352319	0.542467	0.732685
YBX1	ENSG00000065978.19	chr1	42682418	42703805	+	YBX1	protein_coding	ENSG00000065978	0	0	YBX1	0.574	4.78331e-08	5.71253e-07	-0.00570096	0.956547	0.988828
CLDN19	ENSG00000164007.11	chr1	42733093	42740254	-	CLDN19	protein_coding	ENSG00000164007	-1	0	CLDN19	-3.42659	0.00174379	0.00827874	0.473004	0.619034	0.790129
P3H1	ENSG00000117385.16	chr1	42746335	42767084	-	P3H1	protein_coding	ENSG00000117385	0	0	P3H1	-0.00351554	0.963602	0.981691	-0.0642085	0.389339	0.597636
C1orf50	ENSG00000164008.16	chr1	42767249	42779491	+	C1orf50	protein_coding	ENSG00000164008	0	0	C1orf50	-0.140502	0.685056	0.792263	-0.124993	0.721399	0.854408
AC098484.3	ENSG00000283580.3	chr1	42767306	42775759	+	AC098484.3	protein_coding	ENSG00000283580	0	0	AC098484.3	-0.807002	0.574063	0.706019	1.00302	0.440254	0.643569
AC098484.1	ENSG00000228452.1	chr1	42775813	42776790	-	AC098484.1	lncRNA	ENSG00000228452	0	0	AC098484.1	-0.323845	0.511822	0.654677	-0.145197	0.737276	0.864208
TMEM269	ENSG00000274386.5	chr1	42785007	42816619	+	TMEM269	protein_coding	ENSG00000274386	-1	0	TMEM269	-1.18886	0.00210217	0.00971801	-0.436925	0.173642	0.346508
SVBP	ENSG00000177868.12	chr1	42807052	42817397	-	SVBP	protein_coding	ENSG00000177868	0	0	SVBP	0.093062	0.622612	0.744813	-0.747526	6.60463e-05	0.000381397
ERMAP	ENSG00000164010.15	chr1	42817122	42844991	+	ERMAP	protein_coding	ENSG00000164010	0	0	ERMAP	-0.704881	0.000246239	0.00147505	-0.205539	0.197193	0.378665
AL512353.1	ENSG00000228192.8	chr1	42832522	42846422	-	AL512353.1	lncRNA	ENSG00000228192	0	0	AL512353.1	-0.298325	0.510283	0.653481	0.387887	0.331781	0.539473
ZNF691	ENSG00000164011.18	chr1	42846573	42852477	+	ZNF691	protein_coding	ENSG00000164011	0	0	ZNF691	0.31811	0.0316386	0.0897388	0.0342061	0.818683	0.910448
AL512353.2	ENSG00000233708.1	chr1	42886597	42888767	-	AL512353.2	processed_pseudogene	ENSG00000233708	-1	0	AL512353.2	-3.24861	0.0451984	0.117404	-0.891981	0.651874	1
ATP6V1E1P1	ENSG00000225099.1	chr1	42903232	42903912	+	ATP6V1E1P1	processed_pseudogene	ENSG00000225099	0	0	ATP6V1E1P1	-2.44115	0.57274	1	0	1	1
SLC2A1	ENSG00000117394.23	chr1	42925375	42958868	-	SLC2A1	protein_coding	ENSG00000117394	0	-1	SLC2A1	0.354956	1.7147e-06	1.61752e-05	-1.36967	4.8167e-75	3.84469e-73
SLC2A1-AS1	ENSG00000227533.6	chr1	42959049	42996814	+	SLC2A1-AS1	lncRNA	ENSG00000227533	0	0	SLC2A1-AS1	-0.811494	0.000827939	0.00432238	-0.656301	0.0115122	0.0402761
RNU6-880P	ENSG00000207256.1	chr1	42991438	42991544	+	RNU6-880P	snRNA	ENSG00000207256	0	0	RNU6-880P	-2.003	0.270548	0.42656	-0.481603	0.770165	1
AL161637.1	ENSG00000277513.1	chr1	43104086	43104497	+	AL161637.1	processed_pseudogene	ENSG00000277513	0	0	AL161637.1	-3.17482	0.459895	1	3.44612	0.421567	1
FAM183A	ENSG00000186973.11	chr1	43145153	43156396	+	FAM183A	protein_coding	ENSG00000186973	0	0	FAM183A	-0.467787	0.404577	0.560182	0.269519	0.535893	0.72715
EBNA1BP2	ENSG00000117395.12	chr1	43164175	43270936	-	EBNA1BP2	protein_coding	ENSG00000117395	1	0	EBNA1BP2	1.36389	3.35886e-33	2.41447e-31	0.307725	0.00633896	0.0240857
CFAP57	ENSG00000243710.7	chr1	43172149	43254358	+	CFAP57	protein_coding	ENSG00000243710	0	0	CFAP57	-0.00805428	0.967452	0.984973	0.269817	0.140706	0.297767
TMEM125	ENSG00000179178.11	chr1	43269983	43274002	+	TMEM125	protein_coding	ENSG00000179178	0	0	TMEM125	-1.53819	0.116599	0.235555	-0.903185	0.390322	0.598651
C1orf210	ENSG00000253313.6	chr1	43281877	43285617	-	C1orf210	protein_coding	ENSG00000253313	-1	0	C1orf210	-5.85888	0.00418037	0.0174686	-1.80312	0.371437	0.580614
TIE1	ENSG00000066056.14	chr1	43300982	43323108	+	TIE1	protein_coding	ENSG00000066056	0	0	TIE1	-0.0608078	0.768933	0.854151	0.0459279	0.859876	0.933073
MPL	ENSG00000117400.18	chr1	43337818	43354466	+	MPL	protein_coding	ENSG00000117400	-1	0	MPL	-1.16105	0.0213269	0.0659704	0.106781	0.849014	0.926633
AL139289.1	ENSG00000234694.1	chr1	43354684	43358658	-	AL139289.1	lncRNA	ENSG00000234694	0	0	AL139289.1	0.168044	0.752424	0.842396	-0.548959	0.396334	0.603964
CDC20	ENSG00000117399.14	chr1	43358981	43363203	+	CDC20	protein_coding	ENSG00000117399	0	-1	CDC20	0.251451	0.00466973	0.0191419	-2.90062	3.15247e-200	1.47743e-197
ELOVL1	ENSG00000066322.15	chr1	43363398	43368074	-	ELOVL1	protein_coding	ENSG00000066322	0	1	ELOVL1	0.779536	1.6394e-22	7.01719e-21	1.04382	6.26287e-41	2.53029e-39
MED8	ENSG00000159479.17	chr1	43383917	43389808	-	MED8	protein_coding	ENSG00000159479	0	0	MED8	0.579964	4.972e-16	1.37302e-14	-0.0138155	0.833356	0.918327
MED8-AS1	ENSG00000229431.1	chr1	43385113	43389155	+	MED8-AS1	lncRNA	ENSG00000229431	0	0	MED8-AS1	-0.0757086	0.870999	0.92266	0.334771	0.457192	0.658831
SZT2	ENSG00000198198.17	chr1	43389882	43454247	+	SZT2	protein_coding	ENSG00000198198	0	0	SZT2	0.303872	2.07968e-05	0.000159413	0.0623052	0.374868	0.584114
SZT2-AS1	ENSG00000229372.1	chr1	43447776	43448644	-	SZT2-AS1	lncRNA	ENSG00000229372	1	0	SZT2-AS1	1.19926	0.00163038	0.00781117	-0.189146	0.702656	0.842211
MIR6735	ENSG00000274975.1	chr1	43448539	43448611	+	MIR6735	miRNA	ENSG00000274975	0	0	MIR6735	0	1	1	0	1	1
HYI	ENSG00000178922.16	chr1	43451003	43453989	-	HYI	protein_coding	ENSG00000178922	0	0	HYI	0.69182	3.14003e-09	4.34836e-08	0.358427	0.00407239	0.0163105
HYI-AS1	ENSG00000229348.1	chr1	43453927	43456995	+	HYI-AS1	lncRNA	ENSG00000229348	0	0	HYI-AS1	-0.693158	0.329566	0.487384	0.54461	0.39262	0.600771
PTPRF	ENSG00000142949.17	chr1	43525187	43623666	+	PTPRF	protein_coding	ENSG00000142949	0	0	PTPRF	0.490629	1.16216e-10	1.87795e-09	-0.317575	2.89471e-05	0.000176743
KDM4A	ENSG00000066135.13	chr1	43650149	43705518	+	KDM4A	protein_coding	ENSG00000066135	0	0	KDM4A	0.185253	0.00145258	0.00706206	0.0152229	0.763479	0.879504
AL451062.2	ENSG00000233674.2	chr1	43743471	43743741	+	AL451062.2	processed_pseudogene	ENSG00000233674	0	0	AL451062.2	0.846364	0.0812235	0.181139	-0.281523	0.488686	0.686525
KDM4A-AS1	ENSG00000236200.6	chr1	43685123	43708138	-	KDM4A-AS1	lncRNA	ENSG00000236200	0	0	KDM4A-AS1	0.502583	0.0127577	0.0436899	-0.344187	0.0723814	0.180519
ST3GAL3	ENSG00000126091.20	chr1	43705824	43931165	+	ST3GAL3	protein_coding	ENSG00000126091	0	0	ST3GAL3	-0.083714	0.435447	0.588603	-0.222754	0.0215996	0.0681801
AL451062.1	ENSG00000229444.1	chr1	43709392	43727343	-	AL451062.1	lncRNA	ENSG00000229444	0	0	AL451062.1	-0.131862	0.745747	0.837634	-0.299921	0.437285	0.640829
MIR6079	ENSG00000283477.1	chr1	43838622	43838683	+	MIR6079	miRNA	ENSG00000283477	0	0	MIR6079	0.262128	0.780255	0.862289	-0.712773	0.407406	0.61402
SHMT1P1	ENSG00000224751.2	chr1	43850300	43851611	-	SHMT1P1	processed_pseudogene	ENSG00000224751	0	0	SHMT1P1	0.193569	0.663607	0.776324	-0.607825	0.146257	0.305937
ARTN	ENSG00000117407.17	chr1	43933320	43937240	+	ARTN	protein_coding	ENSG00000117407	0	0	ARTN	-0.241048	0.426085	0.579983	-0.579602	0.0105164	0.0372773
AL357079.1	ENSG00000237950.3	chr1	43937918	43940781	-	AL357079.1	lncRNA	ENSG00000237950	0	-1	AL357079.1	0.0514308	0.932776	0.959137	-1.17338	0.0475914	0.130428
IPO13	ENSG00000117408.11	chr1	43946950	43968022	+	IPO13	protein_coding	ENSG00000117408	0	0	IPO13	0.659992	6.17843e-16	1.69007e-14	0.625079	4.76123e-15	7.05178e-14
DPH2	ENSG00000132768.14	chr1	43970000	43973369	+	DPH2	protein_coding	ENSG00000132768	1	0	DPH2	1.00219	9.87785e-27	5.56157e-25	0.289462	0.000567093	0.00277507
ATP6V0B	ENSG00000117410.14	chr1	43974487	43978295	+	ATP6V0B	protein_coding	ENSG00000117410	0	0	ATP6V0B	0.90729	1.34954e-12	2.66281e-11	0.460623	0.000258189	0.0013509
B4GALT2	ENSG00000117411.16	chr1	43978943	43991170	+	B4GALT2	protein_coding	ENSG00000117411	0	0	B4GALT2	0.228108	0.0252175	0.0753919	-0.0232205	0.816633	0.909424
CCDC24	ENSG00000159214.13	chr1	43991359	43996528	+	CCDC24	protein_coding	ENSG00000159214	0	0	CCDC24	0.0970795	0.488935	0.635103	-0.341294	0.00964186	0.0346225
SLC6A9	ENSG00000196517.12	chr1	43991500	44031467	-	SLC6A9	protein_coding	ENSG00000196517	0	-1	SLC6A9	-0.717242	1.21319e-07	1.36531e-06	-2.08923	1.8936e-64	1.23502e-62
AL139220.2	ENSG00000230615.7	chr1	44030437	44115913	+	AL139220.2	lncRNA	ENSG00000230615	-1	0	AL139220.2	-2.00163	5.18508e-18	1.66644e-16	-0.793804	0.00238228	0.0101313
AL139220.1	ENSG00000227163.2	chr1	44087958	44088477	-	AL139220.1	processed_pseudogene	ENSG00000227163	0	0	AL139220.1	-2.5269	0.0836349	0.185027	1.48449	0.434234	0.638439
KRT8P47	ENSG00000271647.1	chr1	44103306	44104703	-	KRT8P47	processed_pseudogene	ENSG00000271647	0	0	KRT8P47	1.85816	0.670519	1	2.44615	0.571949	1
RN7SL479P	ENSG00000239560.3	chr1	44117098	44117397	-	RN7SL479P	misc_RNA	ENSG00000239560	0	0	RN7SL479P	-1.85334	0.671371	1	0	1	1
KLF17	ENSG00000171872.5	chr1	44118821	44135140	+	KLF17	protein_coding	ENSG00000171872	-1	1	KLF17	-2.71015	1.49415e-05	0.00011752	3.22144	0.0171755	0.0565608
AL356653.1	ENSG00000233514.1	chr1	44122153	44122512	-	AL356653.1	processed_pseudogene	ENSG00000233514	0	0	AL356653.1	-2.44117	0.572737	1	1.86363	0.669613	1
KLF18	ENSG00000283039.1	chr1	44137821	44141631	-	KLF18	protein_coding	ENSG00000283039	-1	0	KLF18	-4.55647	0.0364442	0.0997995	3.80618	0.0798656	0.194917
AL359839.1	ENSG00000200171.1	chr1	44153385	44153480	-	AL359839.1	misc_RNA	ENSG00000200171	0	0	AL359839.1	0	1	1	0	1	1
OOSP1P1	ENSG00000238037.1	chr1	44155028	44155301	-	OOSP1P1	processed_pseudogene	ENSG00000238037	0	0	OOSP1P1	-3.18049	0.457787	1	0	1	1
AL035417.1	ENSG00000227994.1	chr1	44172506	44172719	-	AL035417.1	processed_pseudogene	ENSG00000227994	0	0	AL035417.1	1.89465	0.571271	1	1.86346	0.58618	1
AL035417.2	ENSG00000271329.1	chr1	44187943	44189049	-	AL035417.2	processed_pseudogene	ENSG00000271329	0	0	AL035417.2	-1.58611	0.353619	0.510845	0.154938	0.912213	0.961206
DMAP1	ENSG00000178028.14	chr1	44213455	44220681	+	DMAP1	protein_coding	ENSG00000178028	0	0	DMAP1	0.228754	0.00880226	0.0322697	0.0431785	0.609492	0.783318
ERI3	ENSG00000117419.16	chr1	44221070	44355260	-	ERI3	protein_coding	ENSG00000117419	0	0	ERI3	0.157359	0.0467436	0.120258	-0.19629	0.00860729	0.0314549
ERI3-IT1	ENSG00000233602.1	chr1	44243408	44244273	-	ERI3-IT1	lncRNA	ENSG00000233602	0	0	ERI3-IT1	0.0558661	0.864954	0.918764	-0.635271	0.0247302	0.076379
RNU6-369P	ENSG00000199385.1	chr1	44390722	44390823	+	RNU6-369P	snRNA	ENSG00000199385	0	0	RNU6-369P	-2.43805	0.573243	1	0	1	1
RNF220	ENSG00000187147.18	chr1	44405194	44651724	+	RNF220	protein_coding	ENSG00000187147	0	0	RNF220	0.411118	1.36803e-05	0.000108366	-0.127013	0.153601	0.317118
MIR5584	ENSG00000263381.1	chr1	44545493	44545552	+	MIR5584	miRNA	ENSG00000263381	0	0	MIR5584	-2.43806	0.573242	1	-0.958029	0.827924	1
TMEM53	ENSG00000126106.14	chr1	44635238	44674481	-	TMEM53	protein_coding	ENSG00000126106	0	0	TMEM53	-0.455092	0.0582785	0.141871	-0.728178	0.00129066	0.00584343
ARMH1	ENSG00000198520.12	chr1	44674692	44725591	+	ARMH1	protein_coding	ENSG00000198520	-1	0	ARMH1	-1.43305	0.00138809	0.00678677	-0.154056	0.724025	0.855448
RNU5F-1	ENSG00000199377.1	chr1	44721786	44721902	-	RNU5F-1	snRNA	ENSG00000199377	0	0	RNU5F-1	0.203152	0.644468	0.762091	-1.31791	0.299507	0.504154
RNU5D-1	ENSG00000200169.1	chr1	44731055	44731170	-	RNU5D-1	snRNA	ENSG00000200169	0	0	RNU5D-1	0.256309	0.67044	0.781218	-0.623904	0.430998	0.635704
KIF2C	ENSG00000142945.13	chr1	44739818	44767767	+	KIF2C	protein_coding	ENSG00000142945	0	-1	KIF2C	-0.691565	1.45975e-12	2.87726e-11	-3.56361	1.01936e-199	4.6446e-197
AL592166.1	ENSG00000225721.5	chr1	44759037	44775810	-	AL592166.1	lncRNA	ENSG00000225721	-1	-1	AL592166.1	-1.10376	0.0147977	0.0491647	-1.28304	0.0078231	0.0289863
RPS8	ENSG00000142937.12	chr1	44775251	44778779	+	RPS8	protein_coding	ENSG00000142937	0	0	RPS8	0.0500021	0.588215	0.717613	-0.194357	0.0348724	0.101277
SNORD55	ENSG00000264294.1	chr1	44775864	44775943	+	SNORD55	snoRNA	ENSG00000264294	0	0	SNORD55	0	1	1	0	1	1
SNORD46	ENSG00000200913.1	chr1	44776490	44776593	+	SNORD46	snoRNA	ENSG00000200913	0	0	SNORD46	0.899533	1.08356e-05	8.75283e-05	0.735677	5.11531e-05	0.000301009
SNORD38A	ENSG00000202031.1	chr1	44777843	44777912	+	SNORD38A	snoRNA	ENSG00000202031	0	1	SNORD38A	0.232334	0.768155	0.853539	1.65755	0.043846	0.122212
SNORD38B	ENSG00000207421.1	chr1	44778390	44778456	+	SNORD38B	snoRNA	ENSG00000207421	0	0	SNORD38B	0	1	1	0	1	1
RPS15AP11	ENSG00000234093.3	chr1	44780331	44780715	-	RPS15AP11	processed_pseudogene	ENSG00000234093	0	0	RPS15AP11	0.832802	0.0195769	0.0616868	0.217752	0.46201	0.663371
BEST4	ENSG00000142959.5	chr1	44783585	44788170	-	BEST4	protein_coding	ENSG00000142959	0	0	BEST4	-1.00133	0.0758976	0.172479	-0.306959	0.512811	0.707544
PLK3	ENSG00000173846.13	chr1	44800377	44805990	+	PLK3	protein_coding	ENSG00000173846	1	1	PLK3	1.54461	2.03651e-65	4.33386e-63	1.66718	2.60076e-79	2.22769e-77
TCTEX1D4	ENSG00000188396.3	chr1	44805913	44806675	-	TCTEX1D4	protein_coding	ENSG00000188396	0	1	TCTEX1D4	0.970259	0.00462996	0.0190037	1.81097	5.07894e-10	5.21501e-09
BTBD19	ENSG00000222009.8	chr1	44808482	44815585	+	BTBD19	protein_coding	ENSG00000222009	0	1	BTBD19	0.173038	0.154855	0.289094	1.37961	1.91646e-31	5.93127e-30
PTCH2	ENSG00000117425.14	chr1	44819844	44843253	-	PTCH2	protein_coding	ENSG00000117425	0	0	PTCH2	-0.213087	0.325877	0.48379	-0.170332	0.412988	0.618709
RNU5E-6P	ENSG00000202444.1	chr1	44819883	44819997	-	RNU5E-6P	snRNA	ENSG00000202444	0	0	RNU5E-6P	0	1	1	0	1	1
AL136380.1	ENSG00000226499.1	chr1	44843921	44844082	-	AL136380.1	processed_pseudogene	ENSG00000226499	0	0	AL136380.1	0.28777	0.764263	0.850789	0.511468	0.537162	0.728223
EIF2B3	ENSG00000070785.17	chr1	44850522	44986722	-	EIF2B3	protein_coding	ENSG00000070785	0	0	EIF2B3	0.682959	2.11228e-07	2.30818e-06	-0.168227	0.169075	0.340329
CCNB1IP1P1	ENSG00000229815.1	chr1	44958557	44959395	+	CCNB1IP1P1	processed_pseudogene	ENSG00000229815	0	0	CCNB1IP1P1	0.43771	0.564234	0.697843	-0.398088	0.552347	0.740389
PPIAP35	ENSG00000232369.1	chr1	44988234	44988725	-	PPIAP35	processed_pseudogene	ENSG00000232369	0	0	PPIAP35	-1.32464	0.452251	0.603317	1.00371	0.488147	0.686036
MRPS17P1	ENSG00000268949.1	chr1	44988705	44991834	-	MRPS17P1	processed_pseudogene	ENSG00000268949	-1	0	MRPS17P1	-3.16888	0.0187395	0.0595966	0.656021	0.490326	0.687714
HECTD3	ENSG00000126107.15	chr1	45002540	45011324	-	HECTD3	protein_coding	ENSG00000126107	0	0	HECTD3	0.258605	0.0112137	0.0394327	0.378115	0.000196436	0.00104956
UROD	ENSG00000126088.14	chr1	45010950	45015575	+	UROD	protein_coding	ENSG00000126088	0	0	UROD	0.260531	0.0187364	0.0595917	0.71315	5.11462e-10	5.24837e-09
ZSWIM5	ENSG00000162415.7	chr1	45016399	45306209	-	ZSWIM5	protein_coding	ENSG00000162415	0	0	ZSWIM5	-0.339609	0.0640194	0.151776	-0.722901	0.000129161	0.000712744
OSTCP5	ENSG00000234315.1	chr1	45069977	45070429	-	OSTCP5	processed_pseudogene	ENSG00000234315	0	0	OSTCP5	1.8554	0.670996	1	-2.43858	0.573139	1
LINC01144	ENSG00000281912.1	chr1	45303910	45305619	+	LINC01144	lncRNA	ENSG00000281912	0	0	LINC01144	-0.24204	0.577699	0.708814	-0.598671	0.239102	0.433383
HPDL	ENSG00000186603.6	chr1	45326895	45328679	+	HPDL	protein_coding	ENSG00000186603	0	0	HPDL	0.341452	0.299354	0.45662	-0.765438	0.000690239	0.00332267
MUTYH	ENSG00000132781.18	chr1	45329163	45340893	-	MUTYH	protein_coding	ENSG00000132781	0	0	MUTYH	0.736066	4.01841e-08	4.84667e-07	-0.725093	3.40303e-07	2.68753e-06
TOE1	ENSG00000132773.12	chr1	45340052	45343973	+	TOE1	protein_coding	ENSG00000132773	0	0	TOE1	0.29825	0.0053217	0.0213298	-0.436527	7.4185e-05	0.000425325
TESK2	ENSG00000070759.17	chr1	45343883	45491163	-	TESK2	protein_coding	ENSG00000070759	0	-1	TESK2	-0.496704	0.00650612	0.025166	-1.25009	1.14261e-14	1.66081e-13
PPIAP36	ENSG00000236872.1	chr1	45415020	45415344	+	PPIAP36	processed_pseudogene	ENSG00000236872	0	0	PPIAP36	-0.322603	0.836714	0.899952	-1.21961	0.440979	1
CCDC163	ENSG00000280670.3	chr1	45493866	45500079	-	CCDC163	protein_coding	ENSG00000280670	0	0	CCDC163	-0.93142	0.00466405	0.0191227	-0.224743	0.505507	0.700969
MMACHC	ENSG00000132763.15	chr1	45500300	45513382	+	MMACHC	protein_coding	ENSG00000132763	0	0	MMACHC	0.459927	2.33571e-06	2.15318e-05	-0.0399965	0.662099	0.816417
PRDX1	ENSG00000117450.14	chr1	45511036	45523047	-	PRDX1	protein_coding	ENSG00000117450	0	0	PRDX1	-0.173357	0.0556327	0.136978	0.75012	6.31435e-17	1.04515e-15
HMGB1P48	ENSG00000234379.1	chr1	45530927	45532139	+	HMGB1P48	unprocessed_pseudogene	ENSG00000234379	0	0	HMGB1P48	-4.02701	0.254194	1	0	1	1
AKR1A1	ENSG00000117448.13	chr1	45550543	45570049	+	AKR1A1	protein_coding	ENSG00000117448	0	0	AKR1A1	-0.553055	2.34394e-08	2.91865e-07	-0.67397	2.03233e-13	2.69602e-12
AL355480.3	ENSG00000281133.1	chr1	45580892	45580996	-	AL355480.3	pseudogene	ENSG00000281133	0	0	AL355480.3	1.8554	0.670996	1	-2.43925	0.573031	1
AL355480.1	ENSG00000280836.1	chr1	45581219	45581321	-	AL355480.1	pseudogene	ENSG00000280836	0	0	AL355480.1	-0.995949	0.617807	0.741113	-1.80241	0.383646	1
NASP	ENSG00000132780.17	chr1	45583846	45618904	+	NASP	protein_coding	ENSG00000132780	0	0	NASP	0.126994	0.129841	0.254499	-0.912594	8.28038e-27	2.1474e-25
AL355480.2	ENSG00000281112.1	chr1	45592722	45592814	-	AL355480.2	pseudogene	ENSG00000281112	0	0	AL355480.2	0.413896	0.69946	0.802959	-3.06225	0.0511022	0.137844
AL355480.4	ENSG00000281825.1	chr1	45605657	45605730	-	AL355480.4	pseudogene	ENSG00000281825	0	0	AL355480.4	-0.0026412	0.997836	1	-1.31802	0.207502	0.393258
CCDC17	ENSG00000159588.15	chr1	45620044	45624057	-	CCDC17	protein_coding	ENSG00000159588	0	0	CCDC17	-0.146539	0.494748	0.640068	0.199564	0.236345	0.430179
GPBP1L1	ENSG00000159592.11	chr1	45627304	45688113	-	GPBP1L1	protein_coding	ENSG00000159592	0	0	GPBP1L1	-0.0584303	0.415619	0.570252	0.173556	0.0100065	0.0357247
RPS15AP10	ENSG00000225447.1	chr1	45645816	45646197	-	RPS15AP10	processed_pseudogene	ENSG00000225447	0	0	RPS15AP10	-0.179559	0.712255	0.812448	-0.0187071	0.966259	0.99595
AL604028.2	ENSG00000234329.1	chr1	45651039	45651826	-	AL604028.2	processed_pseudogene	ENSG00000234329	0	0	AL604028.2	-0.0592037	0.853423	0.911249	-0.58128	0.0344053	0.100142
TMEM69	ENSG00000159596.7	chr1	45688181	45694436	+	TMEM69	protein_coding	ENSG00000159596	0	0	TMEM69	0.28995	0.00139605	0.00681504	0.510727	2.18107e-09	2.12637e-08
IPP	ENSG00000197429.11	chr1	45694324	45750653	-	IPP	protein_coding	ENSG00000197429	0	0	IPP	-0.206575	0.166763	0.304645	-0.00977827	0.944739	0.980519
AL604028.1	ENSG00000230896.1	chr1	45694684	45697075	-	AL604028.1	lncRNA	ENSG00000230896	0	0	AL604028.1	-0.128298	0.679289	0.78801	0.0100591	0.971157	0.999491
AL603882.1	ENSG00000236111.5	chr1	45781277	45781957	+	AL603882.1	processed_pseudogene	ENSG00000236111	0	0	AL603882.1	-2.44116	0.572739	1	-0.958029	0.827924	1
MAST2	ENSG00000086015.22	chr1	45786987	46036122	+	MAST2	protein_coding	ENSG00000086015	0	0	MAST2	-0.000555073	0.993779	1	-0.219538	0.00152316	0.00677544
TMA16P2	ENSG00000232467.2	chr1	45846994	45847594	-	TMA16P2	processed_pseudogene	ENSG00000232467	0	0	TMA16P2	-0.21301	0.675874	0.785503	-0.133775	0.783445	0.891182
PIK3R3	ENSG00000117461.15	chr1	46040140	46133036	-	PIK3R3	protein_coding	ENSG00000117461	0	0	PIK3R3	-0.0681431	0.453125	0.603828	0.0908496	0.345295	0.554153
AL358075.1	ENSG00000226957.1	chr1	46046818	46048368	+	AL358075.1	lncRNA	ENSG00000226957	0	0	AL358075.1	-0.790323	0.328853	0.486792	-0.498897	0.536785	0.727917
AL358075.3	ENSG00000233114.2	chr1	46104950	46105175	+	AL358075.3	processed_pseudogene	ENSG00000233114	0	0	AL358075.3	-0.292962	0.811603	0.883719	0.266665	0.844708	0.924148
AL358075.2	ENSG00000227857.2	chr1	46134531	46139081	+	AL358075.2	lncRNA	ENSG00000227857	0	0	AL358075.2	-1.3222	0.337496	0.495354	0.00391436	0.997794	1
TSPAN1	ENSG00000117472.10	chr1	46175073	46185962	+	TSPAN1	protein_coding	ENSG00000117472	0	0	TSPAN1	0.298886	0.0756641	0.172094	-0.301677	0.126247	0.275029
P3R3URF	ENSG00000250719.1	chr1	46175486	46176478	-	P3R3URF	protein_coding	ENSG00000250719	0	0	P3R3URF	0	1	1	0	1	1
POMGNT1	ENSG00000085998.14	chr1	46188682	46220305	-	POMGNT1	protein_coding	ENSG00000085998	0	0	POMGNT1	0.551114	5.6999e-11	9.52943e-10	0.729087	3.10636e-19	5.8433e-18
LURAP1	ENSG00000171357.6	chr1	46203334	46221256	+	LURAP1	protein_coding	ENSG00000171357	0	0	LURAP1	-0.627819	0.0228476	0.0696278	-0.703029	0.0131159	0.0449896
RAD54L	ENSG00000085999.13	chr1	46246461	46278480	+	RAD54L	protein_coding	ENSG00000085999	0	-1	RAD54L	0.187887	0.0813292	0.1813	-2.57375	1.17968e-96	1.29002e-94
LRRC41	ENSG00000132128.16	chr1	46261196	46303608	-	LRRC41	protein_coding	ENSG00000132128	0	0	LRRC41	0.186058	0.00363593	0.0154926	0.244049	0.000107948	0.000603087
UQCRH	ENSG00000173660.12	chr1	46303698	46316776	+	UQCRH	protein_coding	ENSG00000173660	0	0	UQCRH	0.546397	2.1888e-08	2.73724e-07	-0.09599	0.309391	0.515078
NSUN4	ENSG00000117481.10	chr1	46340177	46365152	+	NSUN4	protein_coding	ENSG00000117481	0	0	NSUN4	0.335007	2.94161e-06	2.65902e-05	0.219055	0.00104054	0.00480923
AL122001.1	ENSG00000225779.1	chr1	46370586	46370955	+	AL122001.1	processed_pseudogene	ENSG00000225779	0	0	AL122001.1	-0.701905	0.400473	0.556464	-1.0322	0.116092	0.258818
FAAH	ENSG00000117480.16	chr1	46394317	46413848	+	FAAH	protein_coding	ENSG00000117480	0	-1	FAAH	0.133487	0.613559	0.737637	-1.69028	4.67521e-15	6.93063e-14
FAAHP1	ENSG00000232022.7	chr1	46432129	46482493	+	FAAHP1	transcribed_unprocessed_pseudogene	ENSG00000232022	0	0	FAAHP1	-0.294835	0.32715	0.485033	-0.481647	0.143449	0.301724
LINC01398	ENSG00000224863.3	chr1	46446600	46451317	-	LINC01398	lncRNA	ENSG00000224863	0	0	LINC01398	-0.463919	0.416505	0.571031	-0.291911	0.644673	0.805819
DMBX1	ENSG00000197587.11	chr1	46489836	46516216	+	DMBX1	protein_coding	ENSG00000197587	0	-1	DMBX1	-0.85047	0.000111488	0.000727422	-2.30534	1.2466e-20	2.51204e-19
TMEM275	ENSG00000282881.2	chr1	46532166	46543969	-	TMEM275	protein_coding	ENSG00000282881	0	0	TMEM275	-2.46041	0.228606	0.380424	0.00356283	0.998538	1
MKNK1-AS1	ENSG00000269956.2	chr1	46538611	46570255	+	MKNK1-AS1	lncRNA	ENSG00000269956	-1	0	MKNK1-AS1	-1.05352	0.00638477	0.0248112	-0.693924	0.0407277	0.115004
KNCN	ENSG00000162456.9	chr1	46545644	46551527	-	KNCN	protein_coding	ENSG00000162456	-1	0	KNCN	-2.0953	0.0111976	0.0394002	0.740937	0.459596	0.660743
MKNK1	ENSG00000079277.21	chr1	46557408	46616843	-	MKNK1	protein_coding	ENSG00000079277	0	0	MKNK1	0.272632	0.0027036	0.0120218	-0.310363	0.000312826	0.00160912
MOB3C	ENSG00000142961.14	chr1	46607715	46616891	-	MOB3C	protein_coding	ENSG00000142961	0	0	MOB3C	-0.0147135	0.888363	0.932868	0.311964	0.0020808	0.00899732
ATPAF1	ENSG00000123472.12	chr1	46632737	46673867	-	ATPAF1	protein_coding	ENSG00000123472	0	0	ATPAF1	0.270389	0.00132793	0.00652821	-0.327201	9.1326e-05	0.000515759
NENFP1	ENSG00000233647.2	chr1	46665910	46666375	-	NENFP1	processed_pseudogene	ENSG00000233647	0	0	NENFP1	1.28748	0.151179	0.284182	-0.751678	0.364062	0.573019
TEX38	ENSG00000186118.9	chr1	46668855	46673594	+	TEX38	protein_coding	ENSG00000186118	-1	0	TEX38	-1.13798	0.0224633	0.0687682	-0.301237	0.522132	0.715978
EFCAB14-AS1	ENSG00000228237.5	chr1	46674036	46692098	+	EFCAB14-AS1	lncRNA	ENSG00000228237	0	0	EFCAB14-AS1	0.47464	0.267117	0.422734	-0.0245838	0.951456	0.98518
EFCAB14	ENSG00000159658.12	chr1	46675159	46719114	-	EFCAB14	protein_coding	ENSG00000159658	0	0	EFCAB14	0.190519	0.00300468	0.0131779	0.0242142	0.701501	0.841406
AL593856.1	ENSG00000236476.2	chr1	46742329	46743133	+	AL593856.1	processed_pseudogene	ENSG00000236476	0	0	AL593856.1	-0.581786	0.89208	1	0	1	1
CYP4B1	ENSG00000142973.14	chr1	46757838	46819413	+	CYP4B1	protein_coding	ENSG00000142973	-1	1	CYP4B1	-2.94839	0.0276646	0.080992	3.89942	0.0237629	0.0738574
CYP4Z2P	ENSG00000154198.14	chr1	46843095	46900437	-	CYP4Z2P	transcribed_unprocessed_pseudogene	ENSG00000154198	0	0	CYP4Z2P	-3.52559	0.098045	0.207615	4.32063	0.0530013	0.141847
CYP4A11	ENSG00000187048.13	chr1	46929177	46941484	-	CYP4A11	protein_coding	ENSG00000187048	-1	0	CYP4A11	-5.94607	0.000132917	0.000850739	1.00331	0.479544	0.678451
CYP4A26P	ENSG00000259832.1	chr1	46967679	46967874	-	CYP4A26P	unprocessed_pseudogene	ENSG00000259832	0	0	CYP4A26P	-2.46036	0.372182	0.529337	-0.958034	0.751407	1
CYP4A43P	ENSG00000261196.1	chr1	46994382	46994502	-	CYP4A43P	unprocessed_pseudogene	ENSG00000261196	0	0	CYP4A43P	0	1	1	0	1	1
CYP4A27P	ENSG00000261593.1	chr1	47000898	47001087	-	CYP4A27P	unprocessed_pseudogene	ENSG00000261593	0	0	CYP4A27P	-3.66976	0.391415	1	0	1	1
CYP4A44P	ENSG00000261290.1	chr1	47002995	47003148	-	CYP4A44P	unprocessed_pseudogene	ENSG00000261290	0	0	CYP4A44P	0	1	1	0	1	1
CYP4X1	ENSG00000186377.8	chr1	47023669	47050751	+	CYP4X1	protein_coding	ENSG00000186377	0	0	CYP4X1	-0.295803	0.59913	0.72627	0.188952	0.70457	0.84356
CYP4Z1	ENSG00000186160.5	chr1	47067231	47118318	+	CYP4Z1	protein_coding	ENSG00000186160	0	0	CYP4Z1	-1.34692	0.133056	0.259076	-1.10115	0.18584	0.363394
CYP4A22-AS1	ENSG00000225506.2	chr1	47096653	47179271	-	CYP4A22-AS1	lncRNA	ENSG00000225506	0	0	CYP4A22-AS1	-0.0792751	0.892801	0.93538	-0.267489	0.509695	0.704601
CYP4A22	ENSG00000162365.12	chr1	47137435	47149735	+	CYP4A22	protein_coding	ENSG00000162365	-1	0	CYP4A22	-1.85922	0.00031892	0.00185956	-0.310189	0.425602	0.63039
MTND1P34	ENSG00000225514.1	chr1	47164510	47165920	-	MTND1P34	transcribed_processed_pseudogene	ENSG00000225514	0	0	MTND1P34	-2.46002	0.092788	0.199341	-0.90408	0.429693	0.634749
LINC00853	ENSG00000224805.2	chr1	47179250	47180339	+	LINC00853	lncRNA	ENSG00000224805	0	0	LINC00853	0.134806	0.905752	0.943167	1.48525	0.389593	0.597857
PDZK1IP1	ENSG00000162366.8	chr1	47183582	47191044	-	PDZK1IP1	protein_coding	ENSG00000162366	-1	0	PDZK1IP1	-5.44313	0.00261203	0.0116766	0.450901	0.757011	0.875997
TAL1	ENSG00000162367.11	chr1	47216290	47232220	-	TAL1	protein_coding	ENSG00000162367	0	0	TAL1	-0.832709	0.104579	0.217634	-0.722063	0.129419	0.280271
AL135960.1	ENSG00000226252.1	chr1	47225797	47230750	+	AL135960.1	lncRNA	ENSG00000226252	-1	0	AL135960.1	-1.87584	0.0303045	0.0868905	-1.13337	0.271215	0.47219
STIL	ENSG00000123473.15	chr1	47250139	47314147	-	STIL	protein_coding	ENSG00000123473	0	-1	STIL	-0.178686	0.0411576	0.109522	-2.01911	2.44108e-104	2.99933e-102
CMPK1	ENSG00000162368.13	chr1	47333797	47378839	+	CMPK1	protein_coding	ENSG00000162368	0	0	CMPK1	0.312785	0.00153384	0.0074033	0.476633	9.89834e-07	7.40536e-06
LINC01389	ENSG00000225762.1	chr1	47380928	47408477	-	LINC01389	lncRNA	ENSG00000225762	0	0	LINC01389	-0.111096	0.732131	0.827423	0.425267	0.146835	0.306682
FOXE3	ENSG00000186790.6	chr1	47416285	47418052	+	FOXE3	protein_coding	ENSG00000186790	-1	0	FOXE3	-2.17021	0.0348297	0.0964077	-0.647765	0.426928	0.631917
FOXD2-AS1	ENSG00000237424.1	chr1	47432133	47434641	-	FOXD2-AS1	lncRNA	ENSG00000237424	0	-1	FOXD2-AS1	0.670943	6.3805e-07	6.45019e-06	-1.6692	7.36471e-21	1.50066e-19
FOXD2	ENSG00000186564.5	chr1	47436017	47440691	+	FOXD2	protein_coding	ENSG00000186564	0	0	FOXD2	0.647212	2.74449e-07	2.94689e-06	-0.859671	4.97452e-10	5.11901e-09
AL356458.1	ENSG00000271355.1	chr1	47483698	47484162	-	AL356458.1	processed_pseudogene	ENSG00000271355	0	0	AL356458.1	-2.45817	0.337163	1	0	1	1
RPL21P24	ENSG00000229554.2	chr1	47497894	47498341	-	RPL21P24	processed_pseudogene	ENSG00000229554	0	0	RPL21P24	0	1	1	0	1	1
ATP6V0E1P4	ENSG00000227883.1	chr1	47550196	47550753	+	ATP6V0E1P4	processed_pseudogene	ENSG00000227883	0	0	ATP6V0E1P4	-1.85334	0.671371	1	0	1	1
LINC01738	ENSG00000227947.2	chr1	47688463	47704029	+	LINC01738	lncRNA	ENSG00000227947	0	0	LINC01738	-3.85287	0.285144	1	3.1821	0.380208	1
TRABD2B	ENSG00000269113.4	chr1	47760528	47997385	-	TRABD2B	protein_coding	ENSG00000269113	-1	-1	TRABD2B	-3.06615	0.00016947	0.00105721	-2.38432	0.000111447	0.000621158
AL691459.1	ENSG00000223814.1	chr1	47761132	47765547	-	AL691459.1	lncRNA	ENSG00000223814	0	0	AL691459.1	0	1	1	0	1	1
AC096541.1	ENSG00000225028.1	chr1	47818066	47820237	+	AC096541.1	lncRNA	ENSG00000225028	-1	-1	AC096541.1	-2.50447	0.0197472	0.0620883	-4.18219	2.0959e-06	1.50126e-05
LINC02794	ENSG00000226133.6	chr1	48050659	48091736	+	LINC02794	lncRNA	ENSG00000226133	0	-1	LINC02794	-2.90819	0.0726488	0.16697	-4.76102	0.00574576	0.0220617
AL356289.1	ENSG00000231413.1	chr1	48078787	48082196	-	AL356289.1	lncRNA	ENSG00000231413	0	0	AL356289.1	-2.85774	0.402059	1	0.00375856	0.999152	1
CYP46A4P	ENSG00000237180.1	chr1	48089368	48089634	+	CYP46A4P	processed_pseudogene	ENSG00000237180	-1	0	CYP46A4P	-4.55649	0.0373624	0.101757	-3.6613	0.0990693	1
SKINT1L	ENSG00000242267.6	chr1	48096092	48182428	-	SKINT1L	transcribed_unprocessed_pseudogene	ENSG00000242267	-1	0	SKINT1L	-5.559	0.000193526	0.00119142	-0.295785	0.772514	0.885189
AL356289.2	ENSG00000279096.2	chr1	48102068	48104736	+	AL356289.2	TEC	ENSG00000279096	-1	-1	AL356289.2	-3.5245	0.0217109	0.0668745	-4.17593	0.0129195	0.0444291
AL109659.1	ENSG00000223720.2	chr1	48172972	48206857	+	AL109659.1	lncRNA	ENSG00000223720	0	0	AL109659.1	-3.85678	0.0802899	0.179682	-0.994798	0.629605	1
SLC5A9	ENSG00000117834.12	chr1	48222685	48248644	+	SLC5A9	protein_coding	ENSG00000117834	-1	0	SLC5A9	-1.86536	1.68777e-05	0.000131785	-0.180264	0.644084	0.805603
AL109659.2	ENSG00000272491.1	chr1	48227888	48229561	-	AL109659.2	lncRNA	ENSG00000272491	-1	0	AL109659.2	-1.63411	0.0226398	0.069157	-0.133455	0.840076	0.92157
AL109659.3	ENSG00000279214.1	chr1	48262230	48263179	-	AL109659.3	TEC	ENSG00000279214	0	0	AL109659.3	-1.32237	0.405158	0.560781	-0.260032	0.828952	0.915951
SPATA6	ENSG00000132122.12	chr1	48295373	48472208	-	SPATA6	protein_coding	ENSG00000132122	0	0	SPATA6	-0.492263	0.000347325	0.00200255	-0.389312	0.0029326	0.0122369
PPP1R8P1	ENSG00000224986.2	chr1	48325080	48326123	-	PPP1R8P1	processed_pseudogene	ENSG00000224986	-1	0	PPP1R8P1	-1.58697	0.044274	0.115626	0.339036	0.634018	0.799441
RNU6-723P	ENSG00000206700.1	chr1	48344209	48344315	+	RNU6-723P	snRNA	ENSG00000206700	0	0	RNU6-723P	-1.32211	0.438476	1	1.32592	0.437217	1
AL356968.2	ENSG00000235105.1	chr1	48435967	48437223	+	AL356968.2	processed_pseudogene	ENSG00000235105	0	0	AL356968.2	-1.50481	0.144422	0.275009	0.210008	0.824114	0.913369
RNU4-61P	ENSG00000223175.1	chr1	48447936	48448042	+	RNU4-61P	snRNA	ENSG00000223175	0	0	RNU4-61P	-2.00258	0.269455	0.425255	-0.582006	0.762908	1
AL356968.1	ENSG00000232514.1	chr1	48497263	48497736	-	AL356968.1	processed_pseudogene	ENSG00000232514	0	0	AL356968.1	-1.85336	0.671368	1	1.86363	0.669613	1
AGBL4	ENSG00000186094.17	chr1	48532854	50023954	-	AGBL4	protein_coding	ENSG00000186094	-1	0	AGBL4	-1.50773	0.00118925	0.00592222	-0.455574	0.344422	0.553336
BEND5	ENSG00000162373.13	chr1	48727519	48776969	-	BEND5	protein_coding	ENSG00000162373	-1	-1	BEND5	-2.21869	6.90349e-05	0.00047486	-2.19379	0.000269444	0.00140464
AC099788.1	ENSG00000229846.2	chr1	49025595	49187585	+	AC099788.1	lncRNA	ENSG00000229846	0	0	AC099788.1	-0.963399	0.701144	1	0.740655	0.730865	1
AGBL4-AS1	ENSG00000230114.1	chr1	49257411	49269285	+	AGBL4-AS1	lncRNA	ENSG00000230114	0	0	AGBL4-AS1	-4.31756	0.0910474	0.196724	2.17334	0.383624	1
AGBL4-IT1	ENSG00000225623.1	chr1	49374201	49472085	-	AGBL4-IT1	lncRNA	ENSG00000225623	0	0	AGBL4-IT1	-0.585429	0.756829	0.845368	-0.188478	0.903085	1
AL390023.1	ENSG00000237478.2	chr1	49691262	49691523	-	AL390023.1	processed_pseudogene	ENSG00000237478	0	0	AL390023.1	-0.00506348	0.997573	1	-1.37534	0.385817	0.594733
ZNF859P	ENSG00000215887.5	chr1	49841821	49846400	+	ZNF859P	unprocessed_pseudogene	ENSG00000215887	-1	0	ZNF859P	-2.07135	0.0405757	0.108333	-0.844251	0.432182	0.63682
AL645730.1	ENSG00000279324.1	chr1	49994318	49996218	+	AL645730.1	TEC	ENSG00000279324	-1	0	AL645730.1	-5.31499	0.000974458	0.00497896	-0.455654	0.715636	0.850868
MTND2P29	ENSG00000233595.2	chr1	50017092	50017503	+	MTND2P29	processed_pseudogene	ENSG00000233595	0	0	MTND2P29	-0.00544166	0.998225	1	-0.581597	0.817191	1
ELAVL4	ENSG00000162374.17	chr1	50024029	50203786	+	ELAVL4	protein_coding	ENSG00000162374	0	0	ELAVL4	-0.766244	0.222786	0.373694	-0.0635859	0.92878	0.970862
AL583843.1	ENSG00000230828.1	chr1	50114937	50115282	+	AL583843.1	processed_pseudogene	ENSG00000230828	0	0	AL583843.1	-4.44501	0.0748214	1	0.965552	0.723336	1
ELAVL4-AS1	ENSG00000237337.1	chr1	50174306	50175868	-	ELAVL4-AS1	lncRNA	ENSG00000237337	0	0	ELAVL4-AS1	-4.32011	0.110252	0.226389	2.86122	0.300874	1
AL592182.1	ENSG00000233407.1	chr1	50206084	50223127	-	AL592182.1	lncRNA	ENSG00000233407	0	0	AL592182.1	0	1	1	0	1	1
AL596275.1	ENSG00000234080.3	chr1	50326131	50327007	+	AL596275.1	processed_pseudogene	ENSG00000234080	0	0	AL596275.1	-4.3176	0.0623669	0.148978	2.86088	0.230737	1
HMGB1P45	ENSG00000229316.1	chr1	50398825	50399773	-	HMGB1P45	processed_pseudogene	ENSG00000229316	0	0	HMGB1P45	-0.589819	0.835302	1	1.4844	0.608456	1
FCF1P6	ENSG00000225671.2	chr1	50405430	50406024	-	FCF1P6	processed_pseudogene	ENSG00000225671	0	0	FCF1P6	-2.43807	0.57324	1	-1.85478	0.671097	1
DMRTA2	ENSG00000142700.12	chr1	50417550	50423443	-	DMRTA2	protein_coding	ENSG00000142700	-1	0	DMRTA2	-2.62513	0.00244964	0.011057	0.128963	0.878387	0.943064
FAF1	ENSG00000185104.20	chr1	50437028	50960267	-	FAF1	protein_coding	ENSG00000185104	0	0	FAF1	0.444849	1.93209e-07	2.12237e-06	-0.433227	6.36577e-07	4.86683e-06
FAF1-AS1	ENSG00000225767.1	chr1	50461469	50471150	+	FAF1-AS1	lncRNA	ENSG00000225767	0	0	FAF1-AS1	0.290434	0.295101	0.452367	0.295745	0.31481	0.521046
RNU6-1026P	ENSG00000207194.1	chr1	50582404	50582511	+	RNU6-1026P	snRNA	ENSG00000207194	0	0	RNU6-1026P	-0.326448	0.83832	0.900913	-0.410343	0.807531	1
PHBP12	ENSG00000230585.2	chr1	50780340	50781150	+	PHBP12	processed_pseudogene	ENSG00000230585	1	0	PHBP12	1.26211	2.67875e-05	0.000200837	-0.52682	0.0884149	0.211276
MRPS6P2	ENSG00000237130.1	chr1	50846468	50846837	+	MRPS6P2	processed_pseudogene	ENSG00000237130	0	0	MRPS6P2	-0.0560627	0.946227	0.968834	0.298433	0.723446	0.855102
CDKN2C	ENSG00000123080.12	chr1	50960745	50974634	+	CDKN2C	protein_coding	ENSG00000123080	0	-1	CDKN2C	-0.959034	1.95971e-19	6.9712e-18	-2.06741	1.06567e-25	2.64451e-24
MIR4421	ENSG00000265538.1	chr1	51059837	51059905	+	MIR4421	miRNA	ENSG00000265538	0	0	MIR4421	0	1	1	0	1	1
MIR6500	ENSG00000275816.1	chr1	51060018	51060103	+	MIR6500	miRNA	ENSG00000275816	0	0	MIR6500	0	1	1	0	1	1
C1orf185	ENSG00000204006.10	chr1	51102221	51148086	+	C1orf185	protein_coding	ENSG00000204006	0	0	C1orf185	-2.16999	0.448212	1	-0.958033	0.758255	1
CFL1P2	ENSG00000213478.2	chr1	51157788	51158471	-	CFL1P2	processed_pseudogene	ENSG00000213478	0	0	CFL1P2	-2.16961	0.450668	1	-0.958033	0.759284	1
LINC01562	ENSG00000203356.2	chr1	51195095	51235096	-	LINC01562	lncRNA	ENSG00000203356	0	0	LINC01562	-2.80485	0.146027	0.277042	0.589953	0.775218	1
RNF11	ENSG00000123091.5	chr1	51236273	51273447	+	RNF11	protein_coding	ENSG00000123091	0	0	RNF11	0.155283	0.0294211	0.0848615	0.860996	2.9743e-35	1.02819e-33
AL162430.1	ENSG00000200262.1	chr1	51107222	51107331	+	AL162430.1	misc_RNA	ENSG00000200262	0	0	AL162430.1	-3.18049	0.457787	1	0	1	1
AL162430.2	ENSG00000233406.5	chr1	51250603	51251472	-	AL162430.2	processed_pseudogene	ENSG00000233406	0	0	AL162430.2	0.462812	0.33564	0.493349	0.287179	0.525857	0.719373
TTC39A	ENSG00000085831.15	chr1	51287258	51345116	-	TTC39A	protein_coding	ENSG00000085831	-1	0	TTC39A	-1.41651	1.12611e-09	1.63458e-08	-0.347927	0.0654737	0.167245
TTC39A-AS1	ENSG00000261664.5	chr1	51329654	51335324	+	TTC39A-AS1	lncRNA	ENSG00000261664	-1	0	TTC39A-AS1	-5.25085	0.000797504	0.00417797	-0.411881	0.780232	0.88947
EPS15	ENSG00000085832.17	chr1	51354263	51519266	-	EPS15	protein_coding	ENSG00000085832	0	0	EPS15	0.0651125	0.38473	0.541561	0.125294	0.0809368	0.197062
AL671986.1	ENSG00000232027.2	chr1	51372270	51373224	+	AL671986.1	processed_pseudogene	ENSG00000232027	0	0	AL671986.1	-0.451585	0.370083	0.527133	0.0663093	0.880212	0.944171
RNU6-877P	ENSG00000206595.1	chr1	51382308	51382414	+	RNU6-877P	snRNA	ENSG00000206595	0	0	RNU6-877P	1.45626	0.273876	0.429998	0.501558	0.656473	0.812815
AC104170.1	ENSG00000238140.1	chr1	51461721	51463416	+	AC104170.1	lncRNA	ENSG00000238140	0	0	AC104170.1	-0.626684	0.250856	0.404668	-0.521346	0.288182	0.4913
EPS15-AS1	ENSG00000227070.1	chr1	51518309	51561629	+	EPS15-AS1	lncRNA	ENSG00000227070	0	0	EPS15-AS1	-1.07152	0.0571102	0.139786	-0.223604	0.659589	0.814917
RNU6-1281P	ENSG00000252032.1	chr1	51538625	51538729	-	RNU6-1281P	snRNA	ENSG00000252032	0	0	RNU6-1281P	-3.66321	0.165833	0.303387	-0.730714	0.772913	1
CALR4P	ENSG00000227742.2	chr1	51561866	51594897	-	CALR4P	transcribed_unitary_pseudogene	ENSG00000227742	0	0	CALR4P	-0.223546	0.799497	0.875705	-0.648598	0.526051	0.719497
OSBPL9	ENSG00000117859.19	chr1	51577179	51798427	+	OSBPL9	protein_coding	ENSG00000117859	0	0	OSBPL9	-0.281604	0.00020252	0.00124078	-0.0942824	0.206116	0.391343
GAPDHP51	ENSG00000236973.2	chr1	51707138	51708137	-	GAPDHP51	processed_pseudogene	ENSG00000236973	0	0	GAPDHP51	-1.18272	0.0820467	0.182435	0.518396	0.429816	0.634878
SLC25A6P3	ENSG00000232846.1	chr1	51709062	51709940	+	SLC25A6P3	processed_pseudogene	ENSG00000232846	0	0	SLC25A6P3	-0.0818991	0.923696	0.953804	-0.790079	0.349081	0.558184
AL050343.1	ENSG00000212624.1	chr1	51724775	51724896	-	AL050343.1	snoRNA	ENSG00000212624	0	0	AL050343.1	1.41104	0.234804	0.387044	-0.285909	0.805939	0.904033
NRDC	ENSG00000078618.21	chr1	51789191	51878937	-	NRDC	protein_coding	ENSG00000078618	0	0	NRDC	0.709218	3.01009e-16	8.47707e-15	0.467419	6.47023e-08	5.57558e-07
AL050343.2	ENSG00000266993.3	chr1	51793934	51799154	+	AL050343.2	lncRNA	ENSG00000266993	0	0	AL050343.2	0.0116769	0.970258	0.987082	-0.12894	0.648301	0.807968
AL050343.3	ENSG00000272175.1	chr1	51801028	51801307	+	AL050343.3	lncRNA	ENSG00000272175	0	0	AL050343.3	0.0490885	0.947494	0.969764	0.650205	0.386077	0.594966
TSEN15P2	ENSG00000230604.2	chr1	51859778	51860135	+	TSEN15P2	processed_pseudogene	ENSG00000230604	0	0	TSEN15P2	0.302865	0.435883	0.588969	0.302325	0.384043	0.593169
RAB3B	ENSG00000169213.7	chr1	51907956	51990700	-	RAB3B	protein_coding	ENSG00000169213	1	1	RAB3B	1.35298	3.08375e-64	6.27868e-62	2.10913	7.5932e-153	1.88714e-150
AL445685.2	ENSG00000229032.1	chr1	51980473	51980814	+	AL445685.2	processed_pseudogene	ENSG00000229032	1	0	AL445685.2	2.32026	0.0119287	0.0414004	1.32524	0.0985123	0.229254
RN7SL290P	ENSG00000264613.2	chr1	51995740	51996039	+	RN7SL290P	misc_RNA	ENSG00000264613	0	0	RN7SL290P	-2.85763	0.507113	1	0	1	1
TXNDC12	ENSG00000117862.13	chr1	52020131	52055191	-	TXNDC12	protein_coding	ENSG00000117862	0	0	TXNDC12	-0.106091	0.0685247	0.159762	-0.470962	6.71494e-17	1.10922e-15
KTI12	ENSG00000198841.4	chr1	52032103	52033810	-	KTI12	protein_coding	ENSG00000198841	0	0	KTI12	0.806537	1.06895e-08	1.39226e-07	0.352208	0.0088191	0.0321073
AL445685.1	ENSG00000223390.1	chr1	52033391	52044279	+	AL445685.1	lncRNA	ENSG00000223390	0	-1	AL445685.1	-0.389587	0.666499	0.778464	-1.85883	0.0348557	0.101243
TXNDC12-AS1	ENSG00000228369.2	chr1	52050918	52052683	+	TXNDC12-AS1	lncRNA	ENSG00000228369	0	0	TXNDC12-AS1	-0.18808	0.748093	0.839353	-0.487688	0.376738	0.586053
BTF3L4	ENSG00000134717.18	chr1	52056199	52090716	+	BTF3L4	protein_coding	ENSG00000134717	0	0	BTF3L4	0.395109	2.50023e-06	2.28638e-05	-0.00330069	0.967707	0.996945
ZFYVE9	ENSG00000157077.14	chr1	52142094	52346686	+	ZFYVE9	protein_coding	ENSG00000157077	0	0	ZFYVE9	0.664763	2.65041e-13	5.64028e-12	-0.0866285	0.339003	0.5469
RN7SL788P	ENSG00000241745.3	chr1	52150104	52150419	+	RN7SL788P	misc_RNA	ENSG00000241745	0	0	RN7SL788P	-2.41564	0.0574093	0.1403	0.196181	0.865896	0.936275
AL139156.2	ENSG00000228407.2	chr1	52160261	52160600	-	AL139156.2	processed_pseudogene	ENSG00000228407	0	0	AL139156.2	1.29809	0.0944682	0.202006	0.609712	0.401113	0.608172
AL139156.1	ENSG00000223429.1	chr1	52162186	52163026	-	AL139156.1	processed_pseudogene	ENSG00000223429	0	0	AL139156.1	0.268225	0.60628	0.732034	-0.104728	0.83469	0.919003
PDCL3P6	ENSG00000224255.2	chr1	52179848	52180553	+	PDCL3P6	processed_pseudogene	ENSG00000224255	0	0	PDCL3P6	0.585346	0.533633	0.67276	-0.755469	0.423536	0.628616
AL139156.3	ENSG00000236004.2	chr1	52189916	52190309	-	AL139156.3	processed_pseudogene	ENSG00000236004	0	0	AL139156.3	0.89135	0.389229	0.545702	-0.236766	0.809401	0.905912
DNAJC19P7	ENSG00000237663.2	chr1	52252062	52252773	-	DNAJC19P7	processed_pseudogene	ENSG00000237663	0	0	DNAJC19P7	0.287603	0.746837	0.838345	0.910672	0.228841	0.420557
ANAPC10P1	ENSG00000213735.2	chr1	52253621	52254176	+	ANAPC10P1	processed_pseudogene	ENSG00000213735	0	0	ANAPC10P1	1.44578	0.0529859	0.132209	0.641379	0.359357	0.568284
CC2D1B	ENSG00000154222.14	chr1	52345723	52366193	-	CC2D1B	protein_coding	ENSG00000154222	0	0	CC2D1B	0.478172	8.96264e-09	1.17425e-07	0.191788	0.0186968	0.0607293
AL513218.1	ENSG00000272100.1	chr1	52353487	52353877	+	AL513218.1	lncRNA	ENSG00000272100	0	0	AL513218.1	-0.306147	0.462684	0.612291	0.182859	0.660984	0.815754
PLA2G12AP1	ENSG00000224680.4	chr1	52368677	52369244	+	PLA2G12AP1	processed_pseudogene	ENSG00000224680	0	0	PLA2G12AP1	0.405983	0.367049	0.524235	-0.160738	0.709029	0.846609
ORC1	ENSG00000085840.13	chr1	52372829	52404423	-	ORC1	protein_coding	ENSG00000085840	0	-1	ORC1	0.173638	0.197951	0.343588	-2.61722	6.53508e-64	4.22027e-62
PRPF38A	ENSG00000134748.13	chr1	52404602	52420836	+	PRPF38A	protein_coding	ENSG00000134748	0	0	PRPF38A	0.143868	0.0570408	0.139644	-0.179372	0.0140061	0.0475507
TUT4	ENSG00000134744.14	chr1	52408282	52553487	-	TUT4	protein_coding	ENSG00000134744	0	0	TUT4	-0.144161	0.173052	0.312856	-0.364246	0.000519338	0.00255357
AL591167.1	ENSG00000272371.1	chr1	52554818	52555273	+	AL591167.1	lncRNA	ENSG00000272371	0	0	AL591167.1	-0.923658	0.226758	0.378369	-1.15399	0.151876	0.314342
EEF1GP7	ENSG00000236290.1	chr1	52573114	52573816	+	EEF1GP7	processed_pseudogene	ENSG00000236290	0	0	EEF1GP7	0.587177	0.805793	1	-1.31958	0.57099	1
GPX7	ENSG00000116157.6	chr1	52602371	52609051	+	GPX7	protein_coding	ENSG00000116157	0	0	GPX7	-0.995796	0.000256665	0.00153044	-0.305585	0.181	0.357059
SHISAL2A	ENSG00000182183.15	chr1	52633168	52669683	+	SHISAL2A	protein_coding	ENSG00000182183	-1	0	SHISAL2A	-3.40647	8.92368e-05	0.000597031	0.0617082	0.920624	0.965969
COA7	ENSG00000162377.6	chr1	52684449	52698347	-	COA7	protein_coding	ENSG00000162377	0	0	COA7	0.561946	3.39464e-09	4.67349e-08	0.363517	6.28818e-05	0.000364534
NDUFS5P3	ENSG00000233664.1	chr1	52709122	52709442	+	NDUFS5P3	processed_pseudogene	ENSG00000233664	0	0	NDUFS5P3	-0.00529864	0.998559	1	0.588816	0.837738	1
RN7SL62P	ENSG00000239640.3	chr1	52714399	52714695	+	RN7SL62P	misc_RNA	ENSG00000239640	0	0	RN7SL62P	-0.997848	0.81135	1	0	1	1
ZYG11B	ENSG00000162378.13	chr1	52726453	52827336	+	ZYG11B	protein_coding	ENSG00000162378	0	0	ZYG11B	-0.0637499	0.474701	0.622908	0.0110893	0.901297	0.955101
RNU2-30P	ENSG00000252018.1	chr1	52754322	52754462	+	RNU2-30P	snRNA	ENSG00000252018	0	0	RNU2-30P	1.89457	0.335934	0.493608	0.587894	0.727029	1
RPS13P2	ENSG00000228929.1	chr1	52772194	52772648	-	RPS13P2	processed_pseudogene	ENSG00000228929	-1	0	RPS13P2	-1.65739	0.0394188	0.105966	0.89717	0.342654	0.551115
RNU6-969P	ENSG00000206627.1	chr1	52805108	52805212	-	RNU6-969P	snRNA	ENSG00000206627	0	0	RNU6-969P	0.483831	0.55386	0.689433	0.196287	0.798298	0.899933
ZYG11A	ENSG00000203995.10	chr1	52842511	52894998	+	ZYG11A	protein_coding	ENSG00000203995	-1	0	ZYG11A	-4.17143	0.000481699	0.00267298	0.826791	0.395341	0.603095
AC099677.3	ENSG00000242391.2	chr1	52881216	52881730	-	AC099677.3	lncRNA	ENSG00000242391	0	0	AC099677.3	0	1	1	0	1	1
ECHDC2	ENSG00000121310.17	chr1	52895910	52927212	-	ECHDC2	protein_coding	ENSG00000121310	0	-1	ECHDC2	-0.15158	0.0286674	0.0832611	-1.28333	1.70391e-59	1.03516e-57
AC099677.1	ENSG00000230953.2	chr1	52920422	52920596	+	AC099677.1	processed_pseudogene	ENSG00000230953	0	-1	AC099677.1	-0.617877	0.0020431	0.0094787	-1.16177	8.74909e-07	6.59065e-06
AC099677.2	ENSG00000231866.2	chr1	52925249	52925423	-	AC099677.2	processed_pseudogene	ENSG00000231866	0	0	AC099677.2	-0.963366	0.826976	1	0	1	1
SCP2	ENSG00000116171.18	chr1	52927276	53051698	+	SCP2	protein_coding	ENSG00000116171	0	0	SCP2	-0.0925458	0.282518	0.439355	0.121261	0.155775	0.320298
AC099677.4	ENSG00000264834.1	chr1	52928674	52928772	+	AC099677.4	miRNA	ENSG00000264834	0	0	AC099677.4	-4.03237	0.345458	1	0	1	1
AC099677.6	ENSG00000266188.1	chr1	52934930	52935017	+	AC099677.6	miRNA	ENSG00000266188	0	0	AC099677.6	-1.85334	0.671371	1	0	1	1
AC099677.5	ENSG00000265815.1	chr1	52940314	52940413	+	AC099677.5	miRNA	ENSG00000265815	0	0	AC099677.5	-3.18066	0.170635	1	1.00363	0.65817	1
H3P2	ENSG00000237279.2	chr1	52943536	52943930	-	H3P2	processed_pseudogene	ENSG00000237279	0	0	H3P2	-2.00223	0.355396	0.512671	2.22137	0.329807	1
TUBBP10	ENSG00000226147.1	chr1	52994726	52996026	+	TUBBP10	processed_pseudogene	ENSG00000226147	0	0	TUBBP10	0.916756	0.484761	0.63162	0.00224574	0.998752	1
PODN	ENSG00000174348.14	chr1	53062052	53085501	+	PODN	protein_coding	ENSG00000174348	0	0	PODN	-0.895585	0.0149847	0.0496464	-0.243647	0.470916	0.670872
AL445183.1	ENSG00000232993.1	chr1	53069938	53085502	-	AL445183.1	lncRNA	ENSG00000232993	0	0	AL445183.1	0	1	1	0	1	1
HIGD1AP11	ENSG00000227644.2	chr1	53073110	53073389	-	HIGD1AP11	processed_pseudogene	ENSG00000227644	0	0	HIGD1AP11	0	1	1	0	1	1
SLC1A7	ENSG00000162383.12	chr1	53087179	53142632	-	SLC1A7	protein_coding	ENSG00000162383	-1	0	SLC1A7	-3.04987	0.00371644	0.0157839	0.68134	0.495106	0.69208
AL445183.2	ENSG00000235563.1	chr1	53114576	53118609	+	AL445183.2	lncRNA	ENSG00000235563	0	0	AL445183.2	-3.24582	0.0537327	0.133471	1.48415	0.444236	0.64686
AL606760.4	ENSG00000277397.1	chr1	53180921	53186900	+	AL606760.4	unprocessed_pseudogene	ENSG00000277397	0	0	AL606760.4	-1.86218	0.669844	1	-1.85326	0.67136	1
CPT2	ENSG00000157184.7	chr1	53196792	53214197	+	CPT2	protein_coding	ENSG00000157184	0	0	CPT2	-0.0532408	0.53222	0.671753	-0.141296	0.0793062	0.193898
AL606760.2	ENSG00000236723.2	chr1	53209783	53213775	-	AL606760.2	lncRNA	ENSG00000236723	0	0	AL606760.2	-0.738506	0.275543	0.431788	-0.680097	0.201568	0.385015
CZIB	ENSG00000162384.14	chr1	53214099	53220634	-	CZIB	protein_coding	ENSG00000162384	0	0	CZIB	0.0110731	0.916136	0.949565	-0.153142	0.122104	0.268553
AL606760.3	ENSG00000259818.1	chr1	53220663	53224253	+	AL606760.3	lncRNA	ENSG00000259818	0	0	AL606760.3	-0.62843	0.350499	0.507993	0.1416	0.838327	0.920591
MAGOH	ENSG00000162385.11	chr1	53226900	53238518	-	MAGOH	protein_coding	ENSG00000162385	0	0	MAGOH	0.223218	0.0429274	0.112977	-0.315094	0.00376429	0.0152327
AL606760.1	ENSG00000226754.2	chr1	53238550	53246482	+	AL606760.1	lncRNA	ENSG00000226754	0	0	AL606760.1	-0.0349319	0.942109	0.965643	-0.844583	0.0592364	0.154623
LRP8	ENSG00000157193.18	chr1	53242364	53328469	-	LRP8	protein_coding	ENSG00000157193	0	0	LRP8	0.171445	0.0197414	0.0620773	0.305511	1.74689e-05	0.000109934
AL355483.3	ENSG00000234578.1	chr1	53267935	53268601	+	AL355483.3	lncRNA	ENSG00000234578	0	0	AL355483.3	0.452207	0.635655	0.755068	0.829954	0.373332	0.582743
AL355483.1	ENSG00000228838.1	chr1	53288024	53289706	+	AL355483.1	lncRNA	ENSG00000228838	0	0	AL355483.1	0.432692	0.190513	0.334306	-0.0544599	0.864852	0.935577
AL355483.2	ENSG00000232762.1	chr1	53304536	53307462	+	AL355483.2	lncRNA	ENSG00000232762	0	0	AL355483.2	0.576809	0.102189	0.214223	0.164931	0.625304	0.793783
LINC01771	ENSG00000225675.2	chr1	53328233	53336509	+	LINC01771	lncRNA	ENSG00000225675	0	0	LINC01771	-1.039	0.139902	0.268725	-0.528635	0.395227	0.602977
AC119428.1	ENSG00000226938.1	chr1	53348488	53349233	-	AC119428.1	lncRNA	ENSG00000226938	0	0	AC119428.1	0	1	1	-0.411848	0.876728	1
LINC02812	ENSG00000230138.2	chr1	53366656	53368245	-	LINC02812	lncRNA	ENSG00000230138	0	0	LINC02812	-4.02609	0.173386	1	-1.47701	0.626438	1
SLC25A3P1	ENSG00000236253.7	chr1	53413149	53440020	-	SLC25A3P1	transcribed_processed_pseudogene	ENSG00000236253	-1	0	SLC25A3P1	-5.90343	0.000574918	0.00312985	1.65578	0.227318	0.41872
DMRTB1	ENSG00000143006.7	chr1	53459399	53467488	+	DMRTB1	protein_coding	ENSG00000143006	-1	1	DMRTB1	-4.00276	0.0147295	0.0489902	4.18288	0.0190516	0.061577
GLIS1	ENSG00000174332.5	chr1	53506237	53738106	-	GLIS1	protein_coding	ENSG00000174332	-1	0	GLIS1	-1.7757	0.000258133	0.00153822	0.164782	0.648182	0.807905
RNU7-95P	ENSG00000239007.1	chr1	53688749	53688812	-	RNU7-95P	snRNA	ENSG00000239007	0	0	RNU7-95P	0	1	1	-1.85431	0.67118	1
NDC1	ENSG00000058804.12	chr1	53765478	53838463	-	NDC1	protein_coding	ENSG00000058804	0	0	NDC1	-0.394118	4.72379e-05	0.00033731	-0.565321	1.46533e-09	1.4475e-08
AL049745.1	ENSG00000201003.1	chr1	53771018	53771153	-	AL049745.1	snoRNA	ENSG00000201003	0	0	AL049745.1	3.44107	0.122595	1	-0.581243	0.794254	1
AL049745.2	ENSG00000229687.2	chr1	53841547	53841832	+	AL049745.2	processed_pseudogene	ENSG00000229687	0	0	AL049745.2	-3.44267	0.274565	1	0.00375856	0.999094	1
YIPF1	ENSG00000058799.15	chr1	53851719	53889798	-	YIPF1	protein_coding	ENSG00000058799	0	0	YIPF1	0.144589	0.156586	0.291396	-0.0573461	0.577762	0.759926
DIO1	ENSG00000211452.10	chr1	53891239	53911086	+	DIO1	protein_coding	ENSG00000211452	0	-1	DIO1	-0.272421	0.376344	0.533384	-1.52555	3.36939e-07	2.66416e-06
HSPB11	ENSG00000081870.11	chr1	53916574	53945929	-	HSPB11	protein_coding	ENSG00000081870	0	0	HSPB11	0.0875468	0.480144	0.627548	-0.656941	3.80487e-07	2.98833e-06
LRRC42	ENSG00000116212.15	chr1	53946085	53968168	+	LRRC42	protein_coding	ENSG00000116212	0	0	LRRC42	0.345919	0.00199058	0.00928192	-0.296563	0.00670782	0.0253259
HNRNPA3P12	ENSG00000219102.3	chr1	53974969	53976031	-	HNRNPA3P12	processed_pseudogene	ENSG00000219102	0	0	HNRNPA3P12	-0.223477	0.717862	0.816319	-0.182406	0.75992	0.877563
LDLRAD1	ENSG00000203985.11	chr1	54007298	54018186	-	LDLRAD1	protein_coding	ENSG00000203985	-1	1	LDLRAD1	-2.95361	0.018077	0.0577625	4.03127	0.0122821	0.0425613
TMEM59	ENSG00000116209.12	chr1	54026681	54053504	-	TMEM59	protein_coding	ENSG00000116209	0	0	TMEM59	0.210532	0.00249879	0.0112465	0.386256	2.16369e-08	1.94685e-07
AL353898.3	ENSG00000280378.1	chr1	54033126	54034880	-	AL353898.3	TEC	ENSG00000280378	0	0	AL353898.3	-0.208109	0.584593	0.714768	0.153673	0.688537	0.832343
TCEANC2	ENSG00000116205.14	chr1	54053584	54112519	+	TCEANC2	protein_coding	ENSG00000116205	0	0	TCEANC2	0.0579702	0.541678	0.679659	-0.159716	0.0837858	0.202466
AL353898.1	ENSG00000225183.1	chr1	54089856	54090093	+	AL353898.1	processed_pseudogene	ENSG00000225183	0	0	AL353898.1	-2.44203	0.276141	1	0.418233	0.837534	1
AL353898.2	ENSG00000279049.1	chr1	54099968	54100224	-	AL353898.2	pseudogene	ENSG00000279049	0	0	AL353898.2	0	1	1	0	1	1
CDCP2	ENSG00000157211.11	chr1	54132968	54153770	-	CDCP2	protein_coding	ENSG00000157211	-1	0	CDCP2	-4.03014	0.0323209	0.0911729	0.74148	0.670465	1
AL357673.2	ENSG00000280425.2	chr1	54137746	54142980	+	AL357673.2	lncRNA	ENSG00000280425	-1	0	AL357673.2	-5.50227	0.000404328	0.00229296	-1.21882	0.310528	0.516313
CYB5RL	ENSG00000215883.10	chr1	54169651	54200036	-	CYB5RL	protein_coding	ENSG00000215883	0	-1	CYB5RL	0.64131	1.2699e-09	1.83621e-08	-1.25203	7.10974e-25	1.69878e-23
MRPL37	ENSG00000116221.15	chr1	54184041	54225464	+	MRPL37	protein_coding	ENSG00000116221	0	0	MRPL37	0.405331	1.12406e-05	9.04701e-05	-0.269053	0.00335563	0.0137813
SSBP3	ENSG00000157216.15	chr1	54225432	54413479	-	SSBP3	protein_coding	ENSG00000157216	0	0	SSBP3	-0.409008	8.19413e-06	6.7805e-05	-0.88122	4.92364e-21	1.00701e-19
SSBP3-AS1	ENSG00000198711.5	chr1	54236440	54239063	+	SSBP3-AS1	lncRNA	ENSG00000198711	0	0	SSBP3-AS1	0.0972246	0.776973	0.860114	-0.421825	0.249301	0.445529
AL161644.1	ENSG00000225632.1	chr1	54285405	54287371	+	AL161644.1	lncRNA	ENSG00000225632	0	0	AL161644.1	-0.777904	0.339034	0.496709	-1.58154	0.0935079	0.220312
AL035415.1	ENSG00000232245.1	chr1	54416256	54420860	+	AL035415.1	lncRNA	ENSG00000232245	0	0	AL035415.1	0	1	1	0	1	1
LINC02784	ENSG00000235741.1	chr1	54516412	54517259	-	LINC02784	lncRNA	ENSG00000235741	0	0	LINC02784	-1.85335	0.671369	1	-0.958029	0.827924	1
AC099796.1	ENSG00000237173.1	chr1	54524824	54524931	+	AC099796.1	processed_pseudogene	ENSG00000237173	0	0	AC099796.1	-1.32346	0.677133	1	0	1	1
HNRNPA1P63	ENSG00000227453.1	chr1	54536796	54537758	+	HNRNPA1P63	processed_pseudogene	ENSG00000227453	0	0	HNRNPA1P63	-4.03027	0.106129	0.220082	1.90055	0.456348	1
ACOT11	ENSG00000162390.17	chr1	54542257	54639192	+	ACOT11	protein_coding	ENSG00000162390	0	0	ACOT11	0.0469428	0.740538	0.833672	0.655248	5.74639e-06	3.89416e-05
FAM151A	ENSG00000162391.12	chr1	54609181	54623556	-	FAM151A	protein_coding	ENSG00000162391	0	0	FAM151A	0.102129	0.879782	0.927996	1.30888	0.058618	0.153474
AL590093.1	ENSG00000230728.1	chr1	54621477	54628438	-	AL590093.1	lncRNA	ENSG00000230728	0	0	AL590093.1	-2.00008	0.233013	0.385307	0.325981	0.834933	1
MROH7	ENSG00000184313.20	chr1	54641754	54710266	+	MROH7	protein_coding	ENSG00000184313	-1	0	MROH7	-1.82145	0.0018881	0.00887101	0.499735	0.342979	0.551558
TTC4	ENSG00000243725.7	chr1	54715861	54742657	+	TTC4	protein_coding	ENSG00000243725	0	0	TTC4	0.651619	0.000680882	0.0036332	0.847688	4.55416e-06	3.13215e-05
PARS2	ENSG00000162396.6	chr1	54756898	54764523	-	PARS2	protein_coding	ENSG00000162396	0	0	PARS2	0.309194	0.124024	0.246185	0.0389198	0.837719	0.920516
TTC22	ENSG00000006555.11	chr1	54779712	54801323	-	TTC22	protein_coding	ENSG00000006555	-1	0	TTC22	-2.36159	0.00573769	0.0226995	1.08102	0.256055	0.4534
AC096536.1	ENSG00000237453.1	chr1	54792885	54794905	+	AC096536.1	lncRNA	ENSG00000237453	0	0	AC096536.1	-2.85787	0.300222	1	0.00323917	0.999005	1
LEXM	ENSG00000162398.11	chr1	54806063	54842252	+	LEXM	protein_coding	ENSG00000162398	-1	0	LEXM	-1.73091	0.00273128	0.0121314	-1.05524	0.114829	0.256745
DHCR24	ENSG00000116133.13	chr1	54849627	54887195	-	DHCR24	protein_coding	ENSG00000116133	0	-1	DHCR24	-0.941954	1.07431e-46	1.27654e-44	-1.54795	8.22297e-104	9.99121e-102
AC096536.2	ENSG00000242396.1	chr1	54886875	54888001	+	AC096536.2	lncRNA	ENSG00000242396	0	0	AC096536.2	-0.859499	0.216693	0.366461	-1.11788	0.0996072	0.231097
DHCR24-DT	ENSG00000233203.6	chr1	54887563	54888850	+	DHCR24-DT	lncRNA	ENSG00000233203	0	0	DHCR24-DT	0.300061	0.732529	0.827693	-0.344405	0.703412	0.842933
TMEM61	ENSG00000143001.5	chr1	54980628	54992288	+	TMEM61	protein_coding	ENSG00000143001	-1	0	TMEM61	-2.17094	0.00695133	0.0265688	0.196352	0.843752	0.923484
AL590440.1	ENSG00000233271.1	chr1	54980950	54992274	-	AL590440.1	lncRNA	ENSG00000233271	0	0	AL590440.1	0	1	1	0	1	1
BSND	ENSG00000162399.9	chr1	54998933	55017172	+	BSND	protein_coding	ENSG00000162399	-1	0	BSND	-5.61227	0.000295299	0.00173608	0.850925	0.449037	0.651415
PCSK9	ENSG00000169174.11	chr1	55039447	55064852	+	PCSK9	protein_coding	ENSG00000169174	-1	1	PCSK9	-2.74603	0.000120361	0.000779246	1.74009	0.00958004	0.0344306
USP24	ENSG00000162402.14	chr1	55066359	55215364	-	USP24	protein_coding	ENSG00000162402	0	0	USP24	-0.00955386	0.918577	0.950759	0.138199	0.134679	0.288235
MIR4422HG	ENSG00000231090.2	chr1	55217645	55324691	+	MIR4422HG	lncRNA	ENSG00000231090	0	0	MIR4422HG	-3.1748	0.459899	1	-0.958029	0.827924	1
GYG1P3	ENSG00000231095.1	chr1	55222379	55223372	+	GYG1P3	processed_pseudogene	ENSG00000231095	0	0	GYG1P3	-2.44115	0.57274	1	0	1	1
MIR4422	ENSG00000265822.1	chr1	55225641	55225723	+	MIR4422	miRNA	ENSG00000265822	0	0	MIR4422	-0.963366	0.826976	1	0	1	1
AL603840.1	ENSG00000234810.4	chr1	55329288	56070513	+	AL603840.1	lncRNA	ENSG00000234810	-1	0	AL603840.1	-2.96368	0.00333441	0.0143997	1.06756	0.241197	0.435942
GOT2P1	ENSG00000231900.3	chr1	55367466	55368774	+	GOT2P1	processed_pseudogene	ENSG00000231900	0	0	GOT2P1	-0.0023407	0.999464	1	-0.89205	0.800836	1
MTCO2P34	ENSG00000232198.2	chr1	55372710	55373316	-	MTCO2P34	processed_pseudogene	ENSG00000232198	0	0	MTCO2P34	-2.85763	0.507113	1	0	1	1
RN7SKP291	ENSG00000199831.1	chr1	55376526	55376852	-	RN7SKP291	misc_RNA	ENSG00000199831	0	0	RN7SKP291	-2.44116	0.572739	1	-0.958029	0.827924	1
RNU6-830P	ENSG00000252162.1	chr1	55398514	55398620	+	RNU6-830P	snRNA	ENSG00000252162	0	0	RNU6-830P	-1.85334	0.671371	1	0	1	1
LINC01755	ENSG00000233079.3	chr1	55868254	55950119	+	LINC01755	lncRNA	ENSG00000233079	0	0	LINC01755	-3.17868	0.387476	1	3.66681	0.316672	1
LINC01753	ENSG00000230250.3	chr1	55915603	55944980	-	LINC01753	lncRNA	ENSG00000230250	0	0	LINC01753	-3.44267	0.359486	1	2.86118	0.449092	1
PIGQP1	ENSG00000227104.3	chr1	55938714	55939280	-	PIGQP1	transcribed_unprocessed_pseudogene	ENSG00000227104	0	0	PIGQP1	-3.18049	0.457787	1	0	1	1
AL353681.1	ENSG00000235612.1	chr1	56145721	56155224	+	AL353681.1	lncRNA	ENSG00000235612	0	0	AL353681.1	-4.44504	0.0925928	0.199007	3.18314	0.23642	1
AC119674.1	ENSG00000260971.4	chr1	56154545	56477687	-	AC119674.1	lncRNA	ENSG00000260971	0	0	AC119674.1	-0.322975	0.812629	0.884126	-0.773783	0.511732	0.70659
RPSAP20	ENSG00000229871.1	chr1	56207567	56208456	-	RPSAP20	processed_pseudogene	ENSG00000229871	0	0	RPSAP20	0.00292255	0.999461	1	0	1	1
LINC01767	ENSG00000223956.3	chr1	56414935	56417137	+	LINC01767	lncRNA	ENSG00000223956	0	0	LINC01767	-1.32045	0.478781	0.626472	0.157331	0.920073	0.965567
PLPP3	ENSG00000162407.9	chr1	56494761	56645301	-	PLPP3	protein_coding	ENSG00000162407	0	0	PLPP3	-0.125152	0.204561	0.351498	0.295138	0.00235966	0.0100468
RPL21P23	ENSG00000236776.1	chr1	56538452	56538911	+	RPL21P23	processed_pseudogene	ENSG00000236776	0	0	RPL21P23	1.9973	0.145613	0.276451	0.896198	0.460539	0.661693
RPL23AP85	ENSG00000224980.1	chr1	56585612	56586242	-	RPL23AP85	processed_pseudogene	ENSG00000224980	0	0	RPL23AP85	-1.80543	0.44366	0.595946	1.00252	0.676577	1
AC099789.1	ENSG00000225475.1	chr1	56619409	56619549	-	AC099789.1	processed_pseudogene	ENSG00000225475	0	0	AC099789.1	-0.589913	0.837675	1	-0.892229	0.765979	1
PRKAA2	ENSG00000162409.11	chr1	56645314	56715335	+	PRKAA2	protein_coding	ENSG00000162409	0	0	PRKAA2	-0.359062	0.0506354	0.127886	-0.943562	2.48642e-07	1.99485e-06
FYB2	ENSG00000187889.13	chr1	56718789	56819696	-	FYB2	protein_coding	ENSG00000187889	-1	0	FYB2	-2.20226	0.0402186	0.107563	0.45092	0.683945	0.829697
AL360295.1	ENSG00000229913.1	chr1	56823679	56826920	-	AL360295.1	lncRNA	ENSG00000229913	0	0	AL360295.1	-3.17481	0.459896	1	2.86117	0.50659	1
C8A	ENSG00000157131.11	chr1	56854797	56918223	+	C8A	protein_coding	ENSG00000157131	0	0	C8A	-3.16763	0.0522123	0.130833	0.58844	0.743783	0.867945
C8B	ENSG00000021852.13	chr1	56929207	56966140	-	C8B	protein_coding	ENSG00000021852	0	0	C8B	-2.37728	0.141552	0.271037	0.196586	0.904357	0.956889
AL161740.1	ENSG00000236341.1	chr1	56963886	56996757	+	AL161740.1	lncRNA	ENSG00000236341	0	0	AL161740.1	-3.85527	0.271954	0.428033	3.66853	0.296577	1
DAB1	ENSG00000173406.15	chr1	56994778	58546734	-	DAB1	protein_coding	ENSG00000173406	-1	0	DAB1	-2.07135	1.93321e-06	1.80842e-05	0.907403	0.0344268	0.100187
AL390243.1	ENSG00000227935.1	chr1	57386576	57387450	+	AL390243.1	lncRNA	ENSG00000227935	0	0	AL390243.1	-1.80692	0.345435	0.502996	1.8998	0.356117	1
RPS20P5	ENSG00000236888.1	chr1	57605847	57606206	-	RPS20P5	processed_pseudogene	ENSG00000236888	0	0	RPS20P5	-2.85772	0.439589	1	3.85944	0.29194	1
DAB1-AS1	ENSG00000226759.8	chr1	57860532	57880905	+	DAB1-AS1	lncRNA	ENSG00000226759	-1	0	DAB1-AS1	-2.00048	0.0106858	0.037897	-0.913716	0.285285	0.488156
HNRNPA1P6	ENSG00000229887.4	chr1	58047889	58049335	-	HNRNPA1P6	transcribed_unprocessed_pseudogene	ENSG00000229887	-1	0	HNRNPA1P6	-3.80821	0.0111929	0.0393873	-1.31708	0.413663	0.619151
RPS26P15	ENSG00000223416.3	chr1	58056133	58056480	-	RPS26P15	processed_pseudogene	ENSG00000223416	0	0	RPS26P15	-4.02711	0.15562	1	0.965551	0.750225	1
AL445193.2	ENSG00000235038.1	chr1	58060139	58080274	+	AL445193.2	lncRNA	ENSG00000235038	0	0	AL445193.2	-1.13885	0.50819	0.651712	-1.85389	0.396713	1
AL445193.1	ENSG00000230546.1	chr1	58084419	58084559	+	AL445193.1	unprocessed_pseudogene	ENSG00000230546	0	0	AL445193.1	-2.00228	0.389282	1	-0.958035	0.714978	1
AL357373.1	ENSG00000233216.1	chr1	58228682	58229003	-	AL357373.1	processed_pseudogene	ENSG00000233216	0	0	AL357373.1	-1.00143	0.739522	1	-0.958033	0.77071	1
OMA1	ENSG00000162600.12	chr1	58415384	58546802	-	OMA1	protein_coding	ENSG00000162600	0	0	OMA1	-0.049319	0.777666	0.860603	-0.456211	0.00536501	0.0208068
AL035411.2	ENSG00000270209.1	chr1	58552913	58553333	-	AL035411.2	processed_pseudogene	ENSG00000270209	0	0	AL035411.2	-1.32233	0.675461	1	1.86343	0.573249	1
RN7SL713P	ENSG00000264128.2	chr1	58565631	58565932	-	RN7SL713P	misc_RNA	ENSG00000264128	0	0	RN7SL713P	0	1	1	0	1	1
TACSTD2	ENSG00000184292.7	chr1	58575433	58577252	-	TACSTD2	protein_coding	ENSG00000184292	0	0	TACSTD2	-1.00143	0.284291	0.441238	0.267528	0.795103	0.897967
AL035411.1	ENSG00000185839.3	chr1	58630841	58631530	-	AL035411.1	processed_pseudogene	ENSG00000185839	0	0	AL035411.1	-0.864213	0.276002	0.432273	0.351845	0.620535	0.791157
MYSM1	ENSG00000162601.11	chr1	58643440	58700077	-	MYSM1	protein_coding	ENSG00000162601	0	0	MYSM1	0.600043	2.03096e-05	0.000156091	0.166113	0.237625	0.431621
AL136985.3	ENSG00000283445.1	chr1	58715609	58771295	+	AL136985.3	lncRNA	ENSG00000283445	0	1	AL136985.3	-0.140395	0.739392	0.832856	1.85187	0.0226096	0.070857
JUN	ENSG00000177606.7	chr1	58780791	58784047	-	JUN	protein_coding	ENSG00000177606	1	1	JUN	1.17369	4.19848e-48	5.27147e-46	1.21521	4.53881e-52	2.33021e-50
LINC01135	ENSG00000234807.7	chr1	58785128	58901109	+	LINC01135	lncRNA	ENSG00000234807	0	1	LINC01135	-0.062739	0.926862	0.955789	1.50613	0.0375587	0.10763
AL136985.2	ENSG00000272226.1	chr1	58812808	58813342	-	AL136985.2	lncRNA	ENSG00000272226	0	0	AL136985.2	0.0922641	0.905205	0.94293	0.671351	0.356847	0.565919
AL136985.1	ENSG00000231740.1	chr1	58838448	58851254	-	AL136985.1	lncRNA	ENSG00000231740	0	0	AL136985.1	-0.420177	0.8376	0.900448	1.81048	0.384111	1
LINC02777	ENSG00000232453.7	chr1	58882868	58931897	-	LINC02777	lncRNA	ENSG00000232453	1	1	LINC02777	1.03432	0.0265311	0.0784171	1.36297	0.0115948	0.0405002
LINC01358	ENSG00000237352.4	chr1	58933643	59240555	+	LINC01358	lncRNA	ENSG00000237352	0	1	LINC01358	-0.357501	0.314482	0.472897	2.03948	2.30761e-05	0.000143026
PHBP3	ENSG00000228121.1	chr1	58999676	59000494	+	PHBP3	processed_pseudogene	ENSG00000228121	1	0	PHBP3	1.3552	0.0481566	0.123044	1.86131	0.264527	0.463869
AL592431.2	ENSG00000241042.1	chr1	59054397	59056049	-	AL592431.2	lncRNA	ENSG00000241042	0	0	AL592431.2	1.13352	0.462183	0.611917	2.89823	0.117068	0.260181
AL592431.1	ENSG00000235215.2	chr1	59055999	59078116	-	AL592431.1	lncRNA	ENSG00000235215	0	0	AL592431.1	-0.343121	0.755183	0.844356	2.70637	0.096261	0.225181
AC093424.1	ENSG00000270457.1	chr1	59289303	59289640	-	AC093424.1	lncRNA	ENSG00000270457	0	0	AC093424.1	-1.81207	0.294606	0.451934	1.70461	0.264283	0.463517
FGGY	ENSG00000172456.17	chr1	59296638	59810647	+	FGGY	protein_coding	ENSG00000172456	0	0	FGGY	-0.404567	0.0382889	0.103765	0.255149	0.159268	0.325724
MIR4711	ENSG00000266150.1	chr1	59733227	59733296	-	MIR4711	miRNA	ENSG00000266150	0	0	MIR4711	-1.85336	0.671368	1	1.86363	0.669613	1
AL035416.1	ENSG00000226883.1	chr1	59754747	59789182	-	AL035416.1	lncRNA	ENSG00000226883	0	0	AL035416.1	-1.00188	0.438924	0.591731	0.419076	0.772895	1
HOOK1	ENSG00000134709.12	chr1	59814786	59876322	+	HOOK1	protein_coding	ENSG00000134709	0	-1	HOOK1	-0.588477	0.00477843	0.019528	-2.81208	3.7288e-30	1.10703e-28
CYP2J2	ENSG00000134716.11	chr1	59893308	59926773	-	CYP2J2	protein_coding	ENSG00000134716	0	0	CYP2J2	-0.370974	0.163653	0.300523	0.343298	0.237614	0.431621
RN7SL475P	ENSG00000265535.2	chr1	59974757	59975054	-	RN7SL475P	misc_RNA	ENSG00000265535	0	0	RN7SL475P	-2.85763	0.507113	1	0	1	1
C1orf87	ENSG00000162598.13	chr1	59987269	60073770	-	C1orf87	protein_coding	ENSG00000162598	0	1	C1orf87	-0.456974	0.479702	0.627089	3.64776	0.00236027	0.0100468
PGBD4P8	ENSG00000229332.2	chr1	60097415	60097976	+	PGBD4P8	processed_pseudogene	ENSG00000229332	0	0	PGBD4P8	-3.17487	0.43049	1	2.44727	0.546789	1
LINC02778	ENSG00000238242.2	chr1	60114875	60149784	+	LINC02778	lncRNA	ENSG00000238242	0	0	LINC02778	-1.32121	0.613544	1	-0.958034	0.737394	1
LINC01748	ENSG00000226476.6	chr1	60515716	60640507	-	LINC01748	lncRNA	ENSG00000226476	0	1	LINC01748	-1.94508	0.0551405	0.136084	4.6685	0.0027674	0.0116171
AC099792.1	ENSG00000231252.3	chr1	60659631	60868009	-	AC099792.1	lncRNA	ENSG00000231252	-1	0	AC099792.1	-1.75005	0.0322056	0.0909292	2.32552	0.0720167	0.179842
NFIA	ENSG00000162599.17	chr1	60865259	61462788	+	NFIA	protein_coding	ENSG00000162599	0	0	NFIA	-0.292447	0.238774	0.391618	0.870121	0.000845697	0.00399999
NFIA-AS2	ENSG00000237928.6	chr1	60912675	61056885	-	NFIA-AS2	lncRNA	ENSG00000237928	-1	1	NFIA-AS2	-3.50318	3.6491e-05	0.000266016	3.17341	0.00954012	0.034321
NFIA-AS1	ENSG00000237853.6	chr1	61248945	61253510	-	NFIA-AS1	lncRNA	ENSG00000237853	0	0	NFIA-AS1	0.515695	0.740173	0.833446	3.59855	0.0530387	0.141936
AC099791.1	ENSG00000223920.2	chr1	61654194	61654908	+	AC099791.1	processed_pseudogene	ENSG00000223920	0	0	AC099791.1	0.000301986	0.999858	1	1.00469	0.596421	1
TM2D1	ENSG00000162604.12	chr1	61681046	61725423	-	TM2D1	protein_coding	ENSG00000162604	0	0	TM2D1	0.290528	0.0026287	0.0117414	0.391714	6.43554e-05	0.000372353
AC099791.2	ENSG00000271200.1	chr1	61741998	61742424	-	AC099791.2	lncRNA	ENSG00000271200	0	0	AC099791.2	-0.337225	0.555644	0.690832	-0.858173	0.239302	0.433597
PATJ	ENSG00000132849.20	chr1	61742406	62178675	+	PATJ	protein_coding	ENSG00000132849	0	-1	PATJ	-0.844596	2.60255e-42	2.66387e-40	-1.31499	2.75526e-65	1.84092e-63
RNU6-414P	ENSG00000200575.1	chr1	61816419	61816522	+	RNU6-414P	snRNA	ENSG00000200575	0	0	RNU6-414P	-0.322443	0.860368	1	0.00375857	0.998685	1
RNU6-1177P	ENSG00000212360.1	chr1	61852499	61852602	+	RNU6-1177P	snRNA	ENSG00000212360	0	0	RNU6-1177P	-3.44292	0.127288	0.251051	-0.995295	0.635285	1
LAMTOR5P1	ENSG00000236646.1	chr1	62038842	62039111	+	LAMTOR5P1	processed_pseudogene	ENSG00000236646	0	0	LAMTOR5P1	-1.4851	0.348018	0.505485	-0.891796	0.669577	1
RN7SL180P	ENSG00000242860.3	chr1	62072448	62072741	+	RN7SL180P	misc_RNA	ENSG00000242860	0	0	RN7SL180P	-0.17024	0.907816	0.944378	-1.58237	0.325987	0.533037
MIR3116-1	ENSG00000263908.1	chr1	62078786	62078859	+	MIR3116-1	miRNA	ENSG00000263908	0	0	MIR3116-1	-3.1806	0.297279	1	3.66687	0.226526	1
MIR3116-2	ENSG00000283690.1	chr1	62078789	62078856	-	MIR3116-2	miRNA	ENSG00000283690	0	0	MIR3116-2	0	1	1	0	1	1
PIGPP2	ENSG00000234204.1	chr1	62189131	62189953	+	PIGPP2	processed_pseudogene	ENSG00000234204	0	0	PIGPP2	-3.85272	0.367775	1	0	1	1
RPS15AP7	ENSG00000234088.1	chr1	62190522	62190926	+	RPS15AP7	processed_pseudogene	ENSG00000234088	0	0	RPS15AP7	-3.17479	0.4599	1	0	1	1
L1TD1	ENSG00000240563.2	chr1	62194849	62212328	+	L1TD1	protein_coding	ENSG00000240563	-1	1	L1TD1	-3.93068	0.0010401	0.00527503	3.89849	0.0118527	0.0412739
AL162739.1	ENSG00000200174.1	chr1	62211557	62211666	+	AL162739.1	misc_RNA	ENSG00000200174	0	0	AL162739.1	0	1	1	0	1	1
KANK4	ENSG00000132854.19	chr1	62236165	62319434	-	KANK4	protein_coding	ENSG00000132854	-1	0	KANK4	-3.34563	2.27406e-14	5.37372e-13	0.266831	0.621096	0.791564
RNU6-371P	ENSG00000201153.1	chr1	62298149	62298256	-	RNU6-371P	snRNA	ENSG00000201153	0	0	RNU6-371P	0	1	1	0	1	1
USP1	ENSG00000162607.13	chr1	62436297	62451804	+	USP1	protein_coding	ENSG00000162607	0	-1	USP1	0.418012	0.000124319	0.000801839	-1.25656	1.52559e-28	4.24861e-27
DOCK7	ENSG00000116641.18	chr1	62454298	62688386	-	DOCK7	protein_coding	ENSG00000116641	0	0	DOCK7	0.334581	6.28978e-06	5.31801e-05	0.018153	0.809381	0.905912
AL451044.1	ENSG00000270549.1	chr1	62530636	62530873	+	AL451044.1	processed_pseudogene	ENSG00000270549	0	0	AL451044.1	-1.26297	0.273778	0.42988	-1.37529	0.231044	0.423507
ANGPTL3	ENSG00000132855.5	chr1	62597520	62606313	+	ANGPTL3	protein_coding	ENSG00000132855	0	0	ANGPTL3	0.119154	0.621884	0.744226	0.366282	0.16972	0.341208
AL138847.2	ENSG00000278967.1	chr1	62607766	62609584	+	AL138847.2	TEC	ENSG00000278967	0	0	AL138847.2	0.33144	0.394229	0.550699	0.588519	0.159621	0.326283
AL138847.1	ENSG00000213703.2	chr1	62641122	62641667	-	AL138847.1	processed_pseudogene	ENSG00000213703	0	0	AL138847.1	0.35352	0.481422	0.628682	-0.639971	0.298696	0.503392
AC103923.1	ENSG00000235545.1	chr1	62688482	62710694	+	AC103923.1	lncRNA	ENSG00000235545	0	0	AC103923.1	0.110349	0.85142	0.909929	1.00339	0.176463	0.350744
ATG4C	ENSG00000125703.15	chr1	62784132	62865516	+	ATG4C	protein_coding	ENSG00000125703	0	0	ATG4C	-0.291182	0.0541031	0.134152	-0.450646	0.00390994	0.0157347
AC099794.1	ENSG00000234318.1	chr1	62896009	62901639	+	AC099794.1	lncRNA	ENSG00000234318	0	0	AC099794.1	-2.32029	0.177514	0.318285	0.810813	0.610247	1
AC099794.2	ENSG00000237163.1	chr1	62905180	62905482	+	AC099794.2	processed_pseudogene	ENSG00000237163	0	0	AC099794.2	-3.44279	0.177073	1	-2.85371	0.269484	1
LINC01739	ENSG00000229537.7	chr1	62975751	63022504	-	LINC01739	lncRNA	ENSG00000229537	0	0	LINC01739	-3.44268	0.352132	1	3.18311	0.390819	1
AL162400.1	ENSG00000227485.1	chr1	63024207	63025658	+	AL162400.1	lncRNA	ENSG00000227485	0	0	AL162400.1	-4.17653	0.328197	1	0	1	1
AL162400.2	ENSG00000229225.1	chr1	63078081	63079031	-	AL162400.2	lncRNA	ENSG00000229225	0	0	AL162400.2	-0.997848	0.81135	1	0	1	1
AC096543.1	ENSG00000203605.3	chr1	63139250	63163153	+	AC096543.1	lncRNA	ENSG00000203605	-1	0	AC096543.1	-5.10493	0.0187498	0.059619	1.89945	0.401577	1
LINC00466	ENSG00000224209.8	chr1	63159083	63317274	-	LINC00466	lncRNA	ENSG00000224209	-1	0	LINC00466	-2.65702	0.00357168	0.0152672	0.00350809	0.997284	1
AC096543.2	ENSG00000228734.2	chr1	63249920	63251771	+	AC096543.2	lncRNA	ENSG00000228734	0	0	AC096543.2	-0.316982	0.903411	1	0.901482	0.75452	1
RPSAP65	ENSG00000223683.1	chr1	63262113	63262707	+	RPSAP65	processed_pseudogene	ENSG00000223683	0	0	RPSAP65	-0.578253	0.892724	1	0	1	1
FOXD3-AS1	ENSG00000230798.5	chr1	63320884	63324441	-	FOXD3-AS1	lncRNA	ENSG00000230798	-1	0	FOXD3-AS1	-1.28956	0.00319304	0.0138818	0.257341	0.620582	0.791187
FOXD3	ENSG00000187140.6	chr1	63322567	63325128	+	FOXD3	protein_coding	ENSG00000187140	0	0	FOXD3	-1.58529	0.0746762	0.170423	-1.25945	0.240122	0.434612
MIR6068	ENSG00000275836.1	chr1	63326925	63326984	-	MIR6068	miRNA	ENSG00000275836	0	0	MIR6068	-1.85334	0.671371	1	0	1	1
AL049636.1	ENSG00000236674.1	chr1	63359823	63361179	-	AL049636.1	processed_pseudogene	ENSG00000236674	0	0	AL049636.1	-2.70194	0.112244	0.229109	-2.85411	0.132578	1
ALG6	ENSG00000088035.18	chr1	63367575	63438553	+	ALG6	protein_coding	ENSG00000088035	0	0	ALG6	-0.112189	0.297566	0.454795	-0.346177	0.00148417	0.00661355
ITGB3BP	ENSG00000142856.16	chr1	63440770	63593721	-	ITGB3BP	protein_coding	ENSG00000142856	0	-1	ITGB3BP	0.0916634	0.319293	0.477557	-1.81432	9.32726e-68	6.52431e-66
EFCAB7	ENSG00000203965.13	chr1	63523372	63572693	+	EFCAB7	protein_coding	ENSG00000203965	0	0	EFCAB7	-0.00632851	0.972453	0.988995	-0.743673	8.16657e-05	0.000464803
RN7SL488P	ENSG00000264271.2	chr1	63529613	63529898	-	RN7SL488P	misc_RNA	ENSG00000264271	0	0	RN7SL488P	-0.700528	0.599073	0.726225	0.589353	0.737388	0.864233
RNU7-123P	ENSG00000251720.1	chr1	63536711	63536770	-	RNU7-123P	snRNA	ENSG00000251720	0	0	RNU7-123P	1.85751	0.429018	0.582841	-1.16648	0.551699	1
DLEU2L	ENSG00000116652.6	chr1	63547082	63550636	+	DLEU2L	lncRNA	ENSG00000116652	0	0	DLEU2L	-0.769279	0.0154961	0.0510265	-0.876576	0.00770861	0.0286138
AL109925.3	ENSG00000276884.1	chr1	63548977	63549112	-	AL109925.3	misc_RNA	ENSG00000276884	0	0	AL109925.3	0	1	1	0	1	1
AL109925.6	ENSG00000278287.1	chr1	63549133	63549216	-	AL109925.6	misc_RNA	ENSG00000278287	0	0	AL109925.6	0	1	1	0	1	1
AL109925.4	ENSG00000277565.1	chr1	63549227	63549284	-	AL109925.4	misc_RNA	ENSG00000277565	0	0	AL109925.4	0	1	1	0	1	1
AL109925.2	ENSG00000275823.1	chr1	63549294	63549366	-	AL109925.2	misc_RNA	ENSG00000275823	0	0	AL109925.2	0	1	1	0	1	1
AL109925.5	ENSG00000277689.1	chr1	63549374	63549463	-	AL109925.5	misc_RNA	ENSG00000277689	0	0	AL109925.5	0	1	1	0	1	1
AL109925.1	ENSG00000274199.1	chr1	63549489	63549608	-	AL109925.1	misc_RNA	ENSG00000274199	0	0	AL109925.1	0	1	1	0	1	1
PGM1	ENSG00000079739.17	chr1	63593411	63660245	+	PGM1	protein_coding	ENSG00000079739	0	0	PGM1	-0.46937	4.37497e-05	0.000314548	-0.45578	0.000164211	0.000890578
RN7SL130P	ENSG00000244256.3	chr1	63655743	63656047	+	RN7SL130P	misc_RNA	ENSG00000244256	-1	0	RN7SL130P	-1.65416	0.0310414	0.0885047	-0.456221	0.619032	0.790129
ROR1	ENSG00000185483.12	chr1	63774017	64181498	+	ROR1	protein_coding	ENSG00000185483	0	1	ROR1	0.921483	7.91803e-16	2.14413e-14	1.84269	3.21168e-58	1.88147e-56
AL161742.1	ENSG00000177452.7	chr1	63788721	63789304	-	AL161742.1	processed_pseudogene	ENSG00000177452	0	1	AL161742.1	0.668566	0.195884	0.341182	2.21668	3.47008e-06	2.42521e-05
CFL1P3	ENSG00000228056.3	chr1	63843196	63843685	-	CFL1P3	processed_pseudogene	ENSG00000228056	0	1	CFL1P3	0.722591	0.178174	0.319174	1.04053	0.0272735	0.082884
RNU6-809P	ENSG00000207190.1	chr1	64028894	64029000	-	RNU6-809P	snRNA	ENSG00000207190	0	0	RNU6-809P	-1.58565	0.393875	0.55028	0.74051	0.677987	1
ROR1-AS1	ENSG00000223949.7	chr1	64094442	64171297	-	ROR1-AS1	lncRNA	ENSG00000223949	0	1	ROR1-AS1	-0.234502	0.59686	0.724639	1.46891	0.000766401	0.00365179
UBE2U	ENSG00000177414.13	chr1	64203627	64267368	+	UBE2U	protein_coding	ENSG00000177414	0	0	UBE2U	-3.52094	0.11443	0.232416	3.44465	0.144759	0.303623
RNU7-62P	ENSG00000238653.1	chr1	64384398	64384459	-	RNU7-62P	snRNA	ENSG00000238653	0	0	RNU7-62P	0	1	1	0	1	1
CACHD1	ENSG00000158966.16	chr1	64470129	64693058	+	CACHD1	protein_coding	ENSG00000158966	0	0	CACHD1	-0.56583	3.28838e-07	3.48911e-06	-0.153947	0.222424	0.41246
MIR4794	ENSG00000264470.1	chr1	64579847	64579923	+	MIR4794	miRNA	ENSG00000264470	0	0	MIR4794	0	1	1	0.965546	0.826595	1
RAVER2	ENSG00000162437.14	chr1	64745095	64833232	+	RAVER2	protein_coding	ENSG00000162437	0	0	RAVER2	0.135105	0.139801	0.26859	-0.981218	2.47274e-22	5.35097e-21
JAK1	ENSG00000162434.13	chr1	64833229	65067754	-	JAK1	protein_coding	ENSG00000162434	0	0	JAK1	-0.0495973	0.290461	0.447476	-0.0105035	0.822129	0.91216
AL606517.2	ENSG00000234784.2	chr1	64918443	64918683	+	AL606517.2	processed_pseudogene	ENSG00000234784	0	0	AL606517.2	-0.768328	0.252066	0.40608	0.0043468	0.994837	1
AL606517.1	ENSG00000233877.2	chr1	64941979	64942365	+	AL606517.1	processed_pseudogene	ENSG00000233877	0	0	AL606517.1	-0.0770027	0.899968	0.939812	0.173593	0.769315	0.883379
LINC01359	ENSG00000226891.9	chr1	64972225	65002489	-	LINC01359	lncRNA	ENSG00000226891	-1	0	LINC01359	-1.96819	5.39756e-05	0.000380374	-0.0786485	0.871876	0.939582
SLC2A3P2	ENSG00000185031.6	chr1	64984608	64986087	-	SLC2A3P2	processed_pseudogene	ENSG00000185031	0	0	SLC2A3P2	-1.29564	0.173167	0.312991	1.00406	0.371619	0.580788
AL357078.2	ENSG00000272506.1	chr1	65003470	65004087	-	AL357078.2	lncRNA	ENSG00000272506	0	0	AL357078.2	-0.000803257	0.999369	1	1.58921	0.213997	0.401784
RNU6-1176P	ENSG00000212257.1	chr1	65022968	65023074	-	RNU6-1176P	snRNA	ENSG00000212257	0	0	RNU6-1176P	-3.18064	0.242405	1	0.419162	0.872423	1
MIR3671	ENSG00000265996.1	chr1	65057755	65057842	-	MIR3671	miRNA	ENSG00000265996	0	0	MIR3671	-1.93992	0.103518	0.21607	0.391704	0.727605	0.857638
MIR101-1	ENSG00000199135.1	chr1	65058434	65058508	-	MIR101-1	miRNA	ENSG00000199135	0	0	MIR101-1	-1.86216	0.669847	1	0	1	1
AL357078.1	ENSG00000235804.2	chr1	65077413	65078131	-	AL357078.1	processed_pseudogene	ENSG00000235804	0	0	AL357078.1	-1.59101	0.683681	1	0	1	1
MRPS21P1	ENSG00000234496.2	chr1	65092392	65092614	-	MRPS21P1	processed_pseudogene	ENSG00000234496	0	0	MRPS21P1	0	1	1	0.965546	0.826595	1
AK4	ENSG00000162433.15	chr1	65147549	65232145	+	AK4	protein_coding	ENSG00000162433	0	0	AK4	-0.627082	4.33536e-12	8.10422e-11	0.417389	8.72404e-07	6.57329e-06
RPS29P7	ENSG00000231622.1	chr1	65154480	65154650	+	RPS29P7	processed_pseudogene	ENSG00000231622	0	0	RPS29P7	-1.58604	0.118623	0.23857	0.631727	0.369201	0.578277
DNAJC6	ENSG00000116675.16	chr1	65248219	65415871	+	DNAJC6	protein_coding	ENSG00000116675	0	0	DNAJC6	0.203691	0.0268622	0.0792217	-0.382335	0.000603973	0.00294193
AL139294.1	ENSG00000229294.1	chr1	65279456	65306521	-	AL139294.1	lncRNA	ENSG00000229294	0	0	AL139294.1	-0.181964	0.71259	0.812628	-0.499076	0.474808	0.674264
COX6CP13	ENSG00000234144.1	chr1	65298755	65298980	-	COX6CP13	processed_pseudogene	ENSG00000234144	0	0	COX6CP13	0.582213	0.498458	0.643005	-0.218694	0.83745	0.920381
RNU2-15P	ENSG00000222624.1	chr1	65415816	65416006	+	RNU2-15P	snRNA	ENSG00000222624	0	0	RNU2-15P	-1.36424	0.24361	0.397095	1.8611	0.311711	0.517614
LEPROT	ENSG00000213625.9	chr1	65420587	65436007	+	LEPROT	protein_coding	ENSG00000213625	0	0	LEPROT	0.0309063	0.68815	0.794768	0.389953	1.32321e-06	9.75049e-06
LEPR	ENSG00000116678.19	chr1	65525689	65635409	+	LEPR	protein_coding	ENSG00000116678	-1	0	LEPR	-1.01659	1.79525e-12	3.50189e-11	0.274024	0.0647113	0.165724
AC119800.1	ENSG00000237852.1	chr1	65486406	65494188	+	AC119800.1	lncRNA	ENSG00000237852	0	0	AC119800.1	-0.151644	0.873885	0.924547	1.48848	0.184484	0.361713
AC097063.1	ENSG00000224570.1	chr1	65576129	65578380	-	AC097063.1	processed_pseudogene	ENSG00000224570	0	0	AC097063.1	-1.52388	0.107752	0.222609	1.48919	0.157873	0.323538
RN7SL854P	ENSG00000239319.3	chr1	65761058	65761352	-	RN7SL854P	misc_RNA	ENSG00000239319	0	0	RN7SL854P	1.32851	0.754906	1	0	1	1
PDE4B	ENSG00000184588.18	chr1	65792514	66374579	+	PDE4B	protein_coding	ENSG00000184588	0	0	PDE4B	-0.532568	0.00521569	0.0209668	0.109124	0.64462	0.805819
RNU4-88P	ENSG00000223152.1	chr1	66094461	66094546	-	RNU4-88P	snRNA	ENSG00000223152	0	0	RNU4-88P	0	1	1	-0.958029	0.827924	1
SGIP1	ENSG00000118473.22	chr1	66533383	66751139	+	SGIP1	protein_coding	ENSG00000118473	0	1	SGIP1	0.157278	0.679993	0.788513	2.03762	4.11964e-05	0.000245904
MIR3117	ENSG00000264720.3	chr1	66628440	66628517	+	MIR3117	miRNA	ENSG00000264720	0	0	MIR3117	-0.00512763	0.999055	1	0	1	1
AL139147.1	ENSG00000248458.2	chr1	66665864	66677027	-	AL139147.1	lncRNA	ENSG00000248458	0	0	AL139147.1	-0.906594	0.586297	0.716015	0.680675	0.696863	0.838337
TCTEX1D1	ENSG00000152760.10	chr1	66752459	66779047	+	TCTEX1D1	protein_coding	ENSG00000152760	0	0	TCTEX1D1	-0.182568	0.768422	0.853684	-1.08374	0.104326	0.23942
INSL5	ENSG00000172410.4	chr1	66797741	66801256	-	INSL5	protein_coding	ENSG00000172410	0	0	INSL5	-3.66704	0.0591008	0.143269	0.741114	0.678654	1
AL592161.1	ENSG00000231080.1	chr1	66826942	66828558	+	AL592161.1	lncRNA	ENSG00000231080	0	0	AL592161.1	-1.86202	0.601678	1	-1.47732	0.674581	1
MIER1	ENSG00000198160.14	chr1	66924895	66988619	+	MIER1	protein_coding	ENSG00000198160	0	0	MIER1	-0.106385	0.32139	0.479646	0.143843	0.171199	0.343017
SLC35D1	ENSG00000116704.8	chr1	66999350	67054148	-	SLC35D1	protein_coding	ENSG00000116704	0	0	SLC35D1	0.0457463	0.583216	0.71378	0.498593	1.46603e-08	1.34492e-07
C1orf141	ENSG00000203963.11	chr1	67092165	67231853	-	C1orf141	protein_coding	ENSG00000203963	0	1	C1orf141	-0.948596	0.384785	0.541597	3.86127	0.0193559	0.0623945
AL133320.1	ENSG00000252433.1	chr1	67102645	67102779	-	AL133320.1	snoRNA	ENSG00000252433	0	0	AL133320.1	0.00369574	0.999319	1	0	1	1
AL133320.2	ENSG00000275678.1	chr1	67121605	67123956	-	AL133320.2	lncRNA	ENSG00000275678	0	1	AL133320.2	-2.4835	0.158395	0.293759	4.06932	0.0447972	0.124228
IL23R	ENSG00000162594.16	chr1	67138907	67259979	+	IL23R	protein_coding	ENSG00000162594	-1	0	IL23R	-2.17075	0.0192721	0.0609303	0.366883	0.740801	0.866037
RNU6-586P	ENSG00000253074.1	chr1	67196140	67196243	+	RNU6-586P	snRNA	ENSG00000253074	0	0	RNU6-586P	-2.44115	0.57274	1	0	1	1
RNU4ATAC4P	ENSG00000252116.1	chr1	67267601	67267726	-	RNU4ATAC4P	snRNA	ENSG00000252116	0	0	RNU4ATAC4P	0	1	1	0	1	1
IL12RB2	ENSG00000081985.11	chr1	67307364	67397090	+	IL12RB2	protein_coding	ENSG00000081985	0	0	IL12RB2	-0.917212	0.00719293	0.0273424	-0.79134	0.0176068	0.0577318
SERBP1	ENSG00000142864.14	chr1	67407810	67430415	-	SERBP1	protein_coding	ENSG00000142864	0	0	SERBP1	0.190946	0.0346423	0.0960313	0.233371	0.00949542	0.0341789
RNU6-387P	ENSG00000223263.1	chr1	67417214	67417318	+	RNU6-387P	snRNA	ENSG00000223263	0	0	RNU6-387P	0.264564	0.481577	0.628757	0.463134	0.201894	0.385437
LINC01702	ENSG00000235200.3	chr1	67522299	67532612	+	LINC01702	lncRNA	ENSG00000235200	0	0	LINC01702	-2.81053	0.233811	0.38616	0	1	1
RNU6-1031P	ENSG00000207504.1	chr1	67541127	67541233	+	RNU6-1031P	snRNA	ENSG00000207504	0	0	RNU6-1031P	-3.17858	0.459351	1	0	1	1
AL590559.1	ENSG00000238139.2	chr1	67561073	67561446	+	AL590559.1	processed_pseudogene	ENSG00000238139	0	0	AL590559.1	1.85465	0.671126	1	0	1	1
RN7SL392P	ENSG00000242482.3	chr1	67656831	67657129	-	RN7SL392P	misc_RNA	ENSG00000242482	0	0	RN7SL392P	-1.85334	0.671371	1	0	1	1
HNRNPCP9	ENSG00000232048.2	chr1	67660155	67661013	-	HNRNPCP9	processed_pseudogene	ENSG00000232048	0	0	HNRNPCP9	-4.18153	0.0515301	0.129589	3.86064	0.0738528	1
GADD45A	ENSG00000116717.13	chr1	67685201	67688334	+	GADD45A	protein_coding	ENSG00000116717	1	1	GADD45A	1.527	4.25411e-66	9.26239e-64	2.34663	7.18927e-155	1.8571e-152
GNG12	ENSG00000172380.6	chr1	67701475	67833467	-	GNG12	protein_coding	ENSG00000172380	0	0	GNG12	0.0301175	0.747229	0.838643	0.664743	1.41465e-12	1.77405e-11
RNU7-80P	ENSG00000238778.1	chr1	67772593	67772653	-	RNU7-80P	snRNA	ENSG00000238778	0	0	RNU7-80P	0.471065	0.243382	0.396875	0.907512	0.0388544	0.110676
GNG12-AS1	ENSG00000232284.7	chr1	67832303	68202987	+	GNG12-AS1	lncRNA	ENSG00000232284	0	0	GNG12-AS1	-0.251848	0.271687	0.427753	0.652798	0.0042807	0.0170593
AL157407.1	ENSG00000235055.3	chr1	68043330	68044233	+	AL157407.1	processed_pseudogene	ENSG00000235055	0	1	AL157407.1	-1.87691	0.206403	0.353792	3.48543	0.0401468	0.113618
DIRAS3	ENSG00000162595.7	chr1	68045886	68051631	-	DIRAS3	protein_coding	ENSG00000162595	-1	1	DIRAS3	-1.51616	5.45965e-09	7.35509e-08	1.53204	1.77085e-07	1.4455e-06
ARL5AP3	ENSG00000228431.1	chr1	68049360	68049745	-	ARL5AP3	processed_pseudogene	ENSG00000228431	0	0	ARL5AP3	0.681183	0.757458	0.845851	-0.582185	0.810936	1
WLS	ENSG00000116729.14	chr1	68098473	68233120	-	WLS	protein_coding	ENSG00000116729	0	0	WLS	0.464258	2.42664e-08	3.01366e-07	0.38341	7.60173e-06	5.0472e-05
CTBP2P8	ENSG00000234383.1	chr1	68161761	68163090	-	CTBP2P8	processed_pseudogene	ENSG00000234383	0	0	CTBP2P8	-0.114044	0.727362	0.823639	0.116096	0.74611	0.869326
MIR1262	ENSG00000221203.1	chr1	68183518	68183610	-	MIR1262	miRNA	ENSG00000221203	0	0	MIR1262	0.376336	0.707824	0.809053	0.781844	0.458207	0.659476
RPS7P4	ENSG00000229133.1	chr1	68242474	68243055	-	RPS7P4	processed_pseudogene	ENSG00000229133	0	0	RPS7P4	-1.58715	0.607729	1	-0.958033	0.77216	1
COX6B1P7	ENSG00000225242.2	chr1	68282388	68282622	+	COX6B1P7	processed_pseudogene	ENSG00000225242	0	0	COX6B1P7	-2.85763	0.507113	1	0	1	1
ELOCP18	ENSG00000237622.1	chr1	68375327	68375663	-	ELOCP18	processed_pseudogene	ENSG00000237622	0	0	ELOCP18	-2.85534	0.50306	1	1.86362	0.666476	1
AL139413.1	ENSG00000229440.1	chr1	68381441	68381657	-	AL139413.1	processed_pseudogene	ENSG00000229440	0	0	AL139413.1	0	1	1	0.965546	0.826595	1
RPE65	ENSG00000116745.7	chr1	68428822	68449954	-	RPE65	protein_coding	ENSG00000116745	0	0	RPE65	-0.354407	0.700293	0.803326	1.28346	0.212809	0.400081
DEPDC1	ENSG00000024526.17	chr1	68474152	68497221	-	DEPDC1	protein_coding	ENSG00000024526	0	-1	DEPDC1	-0.633004	4.05584e-09	5.5372e-08	-3.39435	2.3887e-153	5.98197e-151
AL138789.1	ENSG00000233589.1	chr1	68479129	68483539	+	AL138789.1	lncRNA	ENSG00000233589	0	-1	AL138789.1	-0.171469	0.670407	0.781218	-3.62072	1.53449e-07	1.25977e-06
DEPDC1-AS1	ENSG00000234264.1	chr1	68496676	68538627	+	DEPDC1-AS1	lncRNA	ENSG00000234264	0	0	DEPDC1-AS1	-1.5147	0.204049	0.350886	-0.733934	0.615159	0.787486
TXNP2	ENSG00000225167.1	chr1	68514375	68514669	-	TXNP2	processed_pseudogene	ENSG00000225167	0	0	TXNP2	-0.587425	0.89102	1	-0.958029	0.827924	1
LINC01707	ENSG00000223883.2	chr1	69055838	69229607	+	LINC01707	lncRNA	ENSG00000223883	0	0	LINC01707	-0.849944	0.56646	0.699844	1.48417	0.436144	1
LINC02791	ENSG00000235446.2	chr1	69215835	69249477	-	LINC02791	lncRNA	ENSG00000235446	0	0	LINC02791	-0.000356924	0.999884	1	-2.43881	0.364864	1
LINC01758	ENSG00000229639.1	chr1	69433255	69435409	+	LINC01758	lncRNA	ENSG00000229639	0	0	LINC01758	-1.0007	0.702514	1	-3.66132	0.166044	1
LRRC7	ENSG00000033122.20	chr1	69568261	70151945	+	LRRC7	protein_coding	ENSG00000033122	0	0	LRRC7	-0.086087	0.701283	0.804166	0.0345972	0.882623	0.94495
SGO1P1	ENSG00000270615.1	chr1	69606855	69608301	-	SGO1P1	processed_pseudogene	ENSG00000270615	-1	0	SGO1P1	-4.94493	0.0294448	0.0849007	2.70677	0.241113	0.43589
RN7SL538P	ENSG00000240692.3	chr1	69879592	69879895	+	RN7SL538P	misc_RNA	ENSG00000240692	0	0	RN7SL538P	0.591489	0.890289	1	0	1	1
PIN1P1	ENSG00000229359.2	chr1	69919322	69920317	+	PIN1P1	transcribed_processed_pseudogene	ENSG00000229359	0	0	PIN1P1	-2.90527	0.150061	0.282731	0.965553	0.685139	1
LRRC7-AS1	ENSG00000237919.5	chr1	70013982	70031222	-	LRRC7-AS1	lncRNA	ENSG00000237919	0	0	LRRC7-AS1	-1.58569	0.240506	0.393472	1.48393	0.417637	1
LRRC40	ENSG00000066557.6	chr1	70144805	70205579	-	LRRC40	protein_coding	ENSG00000066557	0	0	LRRC40	-0.0222496	0.877702	0.926633	-0.196165	0.161468	0.329013
RN7SL242P	ENSG00000244389.3	chr1	70180144	70180440	-	RN7SL242P	misc_RNA	ENSG00000244389	0	0	RN7SL242P	-0.486896	0.716822	0.815666	-1.16629	0.389949	0.598291
SRSF11	ENSG00000116754.13	chr1	70205682	70253052	+	SRSF11	protein_coding	ENSG00000116754	0	0	SRSF11	0.099459	0.243453	0.396942	0.141067	0.0983509	0.228927
AL353771.1	ENSG00000228988.1	chr1	70218589	70221023	-	AL353771.1	lncRNA	ENSG00000228988	0	0	AL353771.1	-0.536689	0.507302	0.65105	-0.198841	0.79342	0.896915
ANKRD13C	ENSG00000118454.13	chr1	70258999	70354734	-	ANKRD13C	protein_coding	ENSG00000118454	0	0	ANKRD13C	0.501279	4.33805e-13	9.0277e-12	0.019803	0.774348	0.88581
HHLA3	ENSG00000197568.14	chr1	70354805	70385339	+	HHLA3	protein_coding	ENSG00000197568	0	-1	HHLA3	-0.783625	0.00606516	0.0237654	-1.07848	0.000494434	0.00243966
HHLA3-AS1	ENSG00000226088.1	chr1	70359562	70360437	-	HHLA3-AS1	lncRNA	ENSG00000226088	0	0	HHLA3-AS1	-1.32503	0.194121	0.338971	-0.773437	0.483897	0.682139
CTH	ENSG00000116761.12	chr1	70411218	70439851	+	CTH	protein_coding	ENSG00000116761	0	0	CTH	-0.940146	0.0676889	0.158225	0.634188	0.270559	0.471424
AL354872.1	ENSG00000233020.1	chr1	70530526	70531492	+	AL354872.1	processed_pseudogene	ENSG00000233020	0	0	AL354872.1	-0.999442	0.789175	1	0	1	1
CASP3P1	ENSG00000237033.2	chr1	70660657	70661265	-	CASP3P1	processed_pseudogene	ENSG00000237033	0	0	CASP3P1	-2.44115	0.57274	1	0	1	1
LINC01788	ENSG00000229051.2	chr1	70706441	70786468	+	LINC01788	lncRNA	ENSG00000229051	0	0	LINC01788	1.85542	0.670992	1	0	1	1
AL513285.1	ENSG00000226208.1	chr1	70715933	70720289	-	AL513285.1	lncRNA	ENSG00000226208	0	0	AL513285.1	0	1	1	-0.958029	0.827924	1
PTGER3	ENSG00000050628.20	chr1	70852353	71047808	-	PTGER3	protein_coding	ENSG00000050628	-1	1	PTGER3	-1.11911	0.0242844	0.0731835	2.51249	2.06205e-05	0.000128681
AL031429.1	ENSG00000235782.1	chr1	70947379	70951493	+	AL031429.1	lncRNA	ENSG00000235782	0	0	AL031429.1	-2.90958	0.266719	0.422317	0.965551	0.739884	1
AL031429.2	ENSG00000269933.1	chr1	71005854	71006502	-	AL031429.2	lncRNA	ENSG00000269933	0	0	AL031429.2	-2.4471	0.450706	1	2.70506	0.395426	1
ZRANB2-AS1	ENSG00000235079.1	chr1	71048855	71067184	+	ZRANB2-AS1	lncRNA	ENSG00000235079	0	0	ZRANB2-AS1	0.0645449	0.858445	0.914556	0.485272	0.210975	0.397918
ZRANB2	ENSG00000132485.14	chr1	71063291	71081289	-	ZRANB2	protein_coding	ENSG00000132485	0	0	ZRANB2	-0.0403929	0.740229	0.83345	0.307974	0.0120583	0.0418919
MIR186	ENSG00000207721.1	chr1	71067631	71067716	-	MIR186	miRNA	ENSG00000207721	0	0	MIR186	0.402762	0.455737	0.606111	-0.359433	0.504377	0.700414
ZRANB2-AS2	ENSG00000229956.11	chr1	71081324	71489976	+	ZRANB2-AS2	lncRNA	ENSG00000229956	0	0	ZRANB2-AS2	-0.300543	0.402184	0.557951	0.568374	0.105935	0.242132
AL358453.1	ENSG00000226324.1	chr1	71367054	71367303	-	AL358453.1	processed_pseudogene	ENSG00000226324	0	0	AL358453.1	-3.18064	0.229715	1	-2.43864	0.366422	1
NEGR1	ENSG00000172260.15	chr1	71395943	72282539	-	NEGR1	protein_coding	ENSG00000172260	0	0	NEGR1	-0.229042	0.236811	0.389296	0.550948	0.0232081	0.0725109
AL354949.1	ENSG00000231985.1	chr1	71570956	71573558	+	AL354949.1	lncRNA	ENSG00000231985	0	0	AL354949.1	1.8554	0.665108	1	2.86161	0.498228	1
AL359821.1	ENSG00000271618.1	chr1	71738173	71738354	+	AL359821.1	processed_pseudogene	ENSG00000271618	0	0	AL359821.1	-3.66295	0.32646	1	2.44616	0.518163	1
NEGR1-IT1	ENSG00000228853.1	chr1	71794232	71837012	-	NEGR1-IT1	lncRNA	ENSG00000228853	0	0	NEGR1-IT1	0.873019	0.706521	0.807909	3.66856	0.150946	1
GDI2P2	ENSG00000233994.2	chr1	72274552	72275159	+	GDI2P2	processed_pseudogene	ENSG00000233994	0	0	GDI2P2	0.8604	0.078895	0.177481	0.173797	0.780162	0.889422
RPL31P12	ENSG00000227207.2	chr1	72301472	72301829	+	RPL31P12	processed_pseudogene	ENSG00000227207	0	0	RPL31P12	1.31768	0.678563	1	0.96555	0.775186	1
AL583808.1	ENSG00000225087.2	chr1	72636547	72899240	-	AL583808.1	lncRNA	ENSG00000225087	0	0	AL583808.1	-0.325796	0.912085	1	0	1	1
RNU6-1246P	ENSG00000212366.1	chr1	72717663	72717769	-	RNU6-1246P	snRNA	ENSG00000212366	0	0	RNU6-1246P	0	1	1	0	1	1
LINC02796	ENSG00000227016.3	chr1	72765031	72791282	+	LINC02796	lncRNA	ENSG00000227016	0	0	LINC02796	-1.58137	0.584709	0.714887	2.8612	0.349578	1
AL732618.1	ENSG00000280317.1	chr1	72979014	72979314	-	AL732618.1	TEC	ENSG00000280317	0	0	AL732618.1	-3.18432	0.429822	1	1.8636	0.650242	1
KRT8P21	ENSG00000229636.2	chr1	73104792	73106282	+	KRT8P21	processed_pseudogene	ENSG00000229636	0	0	KRT8P21	-3.66299	0.298005	0.45522	3.86117	0.271902	1
RN7SKP19	ENSG00000251825.1	chr1	73191604	73191855	-	RN7SKP19	misc_RNA	ENSG00000251825	0	0	RN7SKP19	-2.44115	0.57274	1	0	1	1
LINC01360	ENSG00000233973.7	chr1	73305609	73355253	+	LINC01360	lncRNA	ENSG00000233973	0	0	LINC01360	-0.776417	0.676143	0.785742	2.86125	0.195763	1
LINC02238	ENSG00000223479.3	chr1	73635216	73715214	+	LINC02238	lncRNA	ENSG00000223479	0	0	LINC02238	-4.02706	0.255429	1	1.86122	0.610452	1
RNU4ATAC8P	ENSG00000252005.2	chr1	73883714	73883822	+	RNU4ATAC8P	snRNA	ENSG00000252005	0	0	RNU4ATAC8P	-2.43805	0.573243	1	0	1	1
LRRIQ3	ENSG00000162620.16	chr1	74026015	74198187	-	LRRIQ3	protein_coding	ENSG00000162620	0	1	LRRIQ3	-0.138124	0.851185	0.909808	3.03326	0.00110979	0.00509698
FPGT	ENSG00000254685.6	chr1	74198212	74234086	+	FPGT	protein_coding	ENSG00000254685	0	0	FPGT	-0.146486	0.440732	0.59351	-0.219859	0.234428	0.427832
TNNI3K	ENSG00000116783.15	chr1	74235387	74544428	+	TNNI3K	protein_coding	ENSG00000116783	0	0	TNNI3K	-0.192488	0.875648	0.925476	-0.455024	0.701012	0.841122
AC093158.1	ENSG00000237324.3	chr1	74341579	74378802	-	AC093158.1	lncRNA	ENSG00000237324	0	0	AC093158.1	-1.32085	0.401041	0.557031	-1.47745	0.450079	1
AC105271.1	ENSG00000233894.1	chr1	74468195	74469543	+	AC105271.1	lncRNA	ENSG00000233894	0	0	AC105271.1	-0.581354	0.892148	1	0	1	1
LRRC53	ENSG00000162621.6	chr1	74469878	74512614	-	LRRC53	protein_coding	ENSG00000162621	-1	0	LRRC53	-4.94551	0.0120383	0.0417002	-1.85372	0.397365	1
ERICH3	ENSG00000178965.14	chr1	74568117	74673792	-	ERICH3	protein_coding	ENSG00000178965	0	1	ERICH3	0.0344213	0.939371	0.963624	2.68822	0.000139818	0.00076744
ERICH3-AS1	ENSG00000234497.5	chr1	74577430	74626098	+	ERICH3-AS1	lncRNA	ENSG00000234497	0	0	ERICH3-AS1	-1.16814	0.520019	0.661228	3.70642	0.066568	0.169407
AC135803.1	ENSG00000272864.1	chr1	74698769	74699333	-	AC135803.1	lncRNA	ENSG00000272864	0	0	AC135803.1	-1.32167	0.51563	1	1.90062	0.37473	1
CRYZ	ENSG00000116791.14	chr1	74705482	74733408	-	CRYZ	protein_coding	ENSG00000116791	0	0	CRYZ	0.0142441	0.935993	0.961147	0.298728	0.079407	0.194057
TYW3	ENSG00000162623.16	chr1	74733152	74766678	+	TYW3	protein_coding	ENSG00000162623	0	0	TYW3	0.347256	0.00852911	0.0314504	0.501281	9.88363e-05	0.00055559
AC133865.1	ENSG00000229943.1	chr1	74963314	74965118	+	AC133865.1	lncRNA	ENSG00000229943	0	0	AC133865.1	-1.85334	0.671371	1	0	1	1
AC099786.3	ENSG00000261213.1	chr1	75122518	75123927	-	AC099786.3	lncRNA	ENSG00000261213	0	0	AC099786.3	-0.00590082	0.998912	1	0	1	1
AC099786.1	ENSG00000224127.1	chr1	75127830	75133058	-	AC099786.1	lncRNA	ENSG00000224127	0	0	AC099786.1	-1.99939	0.472155	1	0	1	1
LHX8	ENSG00000162624.14	chr1	75128434	75161533	+	LHX8	protein_coding	ENSG00000162624	0	0	LHX8	0.80789	0.505433	0.649344	1.4626	0.271888	0.47281
AC099786.2	ENSG00000224149.1	chr1	75129974	75132576	-	AC099786.2	lncRNA	ENSG00000224149	0	0	AC099786.2	-2.46114	0.165668	0.303159	3.06888	0.102971	1
RNU6-622P	ENSG00000206999.1	chr1	75183045	75183147	+	RNU6-622P	snRNA	ENSG00000206999	0	0	RNU6-622P	0	1	1	0	1	1
SLC44A5	ENSG00000137968.16	chr1	75202131	75611116	-	SLC44A5	protein_coding	ENSG00000137968	-1	0	SLC44A5	-1.16213	0.000598738	0.00324405	0.113993	0.762952	0.879214
AC093156.1	ENSG00000224493.1	chr1	75521562	75522231	+	AC093156.1	processed_pseudogene	ENSG00000224493	0	0	AC093156.1	0.261034	0.883593	1	-0.892096	0.685211	1
RNU6-503P	ENSG00000252338.1	chr1	75538015	75538119	-	RNU6-503P	snRNA	ENSG00000252338	0	0	RNU6-503P	-1.86216	0.669847	1	0	1	1
AL096829.1	ENSG00000213579.3	chr1	75582099	75582555	+	AL096829.1	processed_pseudogene	ENSG00000213579	0	0	AL096829.1	3.17727	0.459528	1	-0.958029	0.827924	1
AL137803.1	ENSG00000230863.3	chr1	75641178	75724049	-	AL137803.1	transcribed_processed_pseudogene	ENSG00000230863	0	0	AL137803.1	-0.678651	0.730365	0.82604	3.66923	0.0969252	1
ACADM	ENSG00000117054.13	chr1	75724347	75787575	+	ACADM	protein_coding	ENSG00000117054	0	0	ACADM	0.488541	0.00012306	0.000794124	-0.191471	0.140391	0.297302
DLSTP1	ENSG00000181227.3	chr1	75743423	75744776	-	DLSTP1	processed_pseudogene	ENSG00000181227	0	0	DLSTP1	0.122815	0.697305	0.801242	-0.273998	0.457722	0.659292
RABGGTB	ENSG00000137955.16	chr1	75786197	75795086	+	RABGGTB	protein_coding	ENSG00000137955	0	0	RABGGTB	0.752072	2.39788e-13	5.12895e-12	0.616852	1.08822e-09	1.08643e-08
SNORD45C	ENSG00000206620.1	chr1	75787072	75787150	+	SNORD45C	snoRNA	ENSG00000206620	0	0	SNORD45C	0	1	1	0	1	1
SNORD45A	ENSG00000207241.1	chr1	75787889	75787972	+	SNORD45A	snoRNA	ENSG00000207241	0	0	SNORD45A	0	1	1	0	1	1
SNORD45B	ENSG00000201487.1	chr1	75789477	75789548	+	SNORD45B	snoRNA	ENSG00000201487	0	0	SNORD45B	0	1	1	0	1	1
MSH4	ENSG00000057468.7	chr1	75796882	75913242	+	MSH4	protein_coding	ENSG00000057468	0	0	MSH4	-0.785098	0.215285	0.364621	0.749445	0.182737	0.359298
ASB17	ENSG00000154007.7	chr1	75918873	75932404	-	ASB17	protein_coding	ENSG00000154007	0	0	ASB17	-0.582506	0.809957	1	2.22016	0.362209	1
AC092813.1	ENSG00000225605.3	chr1	75926454	76019356	+	AC092813.1	lncRNA	ENSG00000225605	0	0	AC092813.1	-1.57927	0.592198	1	-0.958033	0.767953	1
AC092813.2	ENSG00000230027.2	chr1	76041691	76066349	+	AC092813.2	lncRNA	ENSG00000230027	0	0	AC092813.2	-3.44735	0.421381	1	0	1	1
ST6GALNAC3	ENSG00000184005.11	chr1	76074746	76634603	+	ST6GALNAC3	protein_coding	ENSG00000184005	0	-1	ST6GALNAC3	-0.235841	0.597512	0.72508	-1.50691	0.000629731	0.00305877
AC103592.1	ENSG00000223905.1	chr1	76353583	76354246	-	AC103592.1	processed_pseudogene	ENSG00000223905	0	0	AC103592.1	-1.32147	0.564264	1	-2.43893	0.314487	1
AC104458.1	ENSG00000272855.1	chr1	76636877	76637339	+	AC104458.1	lncRNA	ENSG00000272855	0	0	AC104458.1	-0.963366	0.826976	1	0	1	1
TPI1P1	ENSG00000226415.1	chr1	76699789	76700538	+	TPI1P1	processed_pseudogene	ENSG00000226415	0	0	TPI1P1	0.942086	0.250295	0.403971	0.463477	0.620747	0.79125
RNU6-161P	ENSG00000199921.1	chr1	76753135	76753240	+	RNU6-161P	snRNA	ENSG00000199921	0	0	RNU6-161P	0	1	1	0	1	1
LINC02567	ENSG00000237552.1	chr1	76758124	76779267	-	LINC02567	lncRNA	ENSG00000237552	0	0	LINC02567	-0.00512763	0.999055	1	0	1	1
ST6GALNAC5	ENSG00000117069.15	chr1	76867480	77067546	+	ST6GALNAC5	protein_coding	ENSG00000117069	0	0	ST6GALNAC5	0.405603	0.403362	0.559049	0.184521	0.730446	0.859752
MIR7156	ENSG00000276081.1	chr1	77060143	77060202	+	MIR7156	miRNA	ENSG00000276081	0	0	MIR7156	-4.31673	0.108102	0.223139	2.44619	0.378708	1
AL035409.1	ENSG00000230498.3	chr1	77081984	77086402	+	AL035409.1	lncRNA	ENSG00000230498	0	0	AL035409.1	-4.1824	0.0665054	1	-1.85367	0.450245	1
PIGK	ENSG00000142892.15	chr1	77088989	77219430	-	PIGK	protein_coding	ENSG00000142892	0	0	PIGK	0.673544	6.50721e-10	9.69185e-09	-0.176496	0.128003	0.277864
AC113935.1	ENSG00000226084.5	chr1	77129114	77129668	+	AC113935.1	processed_pseudogene	ENSG00000226084	0	0	AC113935.1	0.34829	0.21407	0.363182	-0.274142	0.329587	0.537115
AC093433.1	ENSG00000228187.1	chr1	77194825	77195395	+	AC093433.1	processed_pseudogene	ENSG00000228187	0	0	AC093433.1	-0.162184	0.862559	0.917331	0.0031914	0.997484	1
AK5	ENSG00000154027.19	chr1	77282019	77559966	+	AK5	protein_coding	ENSG00000154027	1	1	AK5	1.30985	3.32078e-08	4.04671e-07	1.03869	0.000156785	0.000853548
AC095030.1	ENSG00000233099.1	chr1	77346046	77349585	-	AC095030.1	lncRNA	ENSG00000233099	0	0	AC095030.1	-0.242447	0.823615	0.891469	1.58792	0.231176	0.423661
RNU7-8P	ENSG00000251767.1	chr1	77420325	77420386	+	RNU7-8P	snRNA	ENSG00000251767	0	0	RNU7-8P	0	1	1	0	1	1
RN7SL370P	ENSG00000243437.3	chr1	77645324	77645618	+	RN7SL370P	misc_RNA	ENSG00000243437	0	0	RN7SL370P	1.14826	0.416626	0.571085	-1.22015	0.463797	0.664686
USP33	ENSG00000077254.14	chr1	77695987	77759852	-	USP33	protein_coding	ENSG00000077254	0	0	USP33	0.126344	0.181709	0.323599	0.140616	0.131204	0.283157
ACTG1P21	ENSG00000232672.1	chr1	77773865	77774864	-	ACTG1P21	processed_pseudogene	ENSG00000232672	0	0	ACTG1P21	-2.85763	0.507112	1	0.965546	0.826595	1
MIGA1	ENSG00000180488.15	chr1	77779624	77879539	+	MIGA1	protein_coding	ENSG00000180488	0	0	MIGA1	0.909835	1.69236e-08	2.14851e-07	0.807523	5.78642e-07	4.44565e-06
AC138392.1	ENSG00000219201.4	chr1	77810861	77811781	-	AC138392.1	processed_pseudogene	ENSG00000219201	0	0	AC138392.1	0.472992	0.532131	0.671687	0.511097	0.494976	0.691958
NSRP1P1	ENSG00000235613.2	chr1	77847110	77848802	+	NSRP1P1	processed_pseudogene	ENSG00000235613	0	0	NSRP1P1	-0.436657	0.549314	0.685518	0.366404	0.602514	0.778405
HSPE1P25	ENSG00000232015.2	chr1	77853355	77853893	+	HSPE1P25	processed_pseudogene	ENSG00000232015	0	0	HSPE1P25	1.38048	0.309038	0.46706	0.588547	0.68685	0.831346
NEXN-AS1	ENSG00000235927.4	chr1	77881348	77889539	-	NEXN-AS1	lncRNA	ENSG00000235927	1	1	NEXN-AS1	1.31269	5.41774e-09	7.30126e-08	2.07396	3.41968e-08	3.0296e-07
NEXN	ENSG00000162614.18	chr1	77888513	77943895	+	NEXN	protein_coding	ENSG00000162614	0	1	NEXN	0.662361	1.5226e-05	0.000119607	1.22109	1.51048e-11	1.75844e-10
FUBP1	ENSG00000162613.16	chr1	77944055	77979110	-	FUBP1	protein_coding	ENSG00000162613	0	0	FUBP1	0.0943327	0.261843	0.416845	0.192269	0.0233328	0.0727826
DNAJB4	ENSG00000162616.9	chr1	77979175	78017964	+	DNAJB4	protein_coding	ENSG00000162616	0	0	DNAJB4	0.118699	0.343144	0.500919	0.513472	0.00013382	0.000736471
GIPC2	ENSG00000137960.6	chr1	78045966	78138444	+	GIPC2	protein_coding	ENSG00000137960	0	0	GIPC2	-1.80928	0.0780135	0.175992	-0.112362	0.907823	0.958732
AC103591.3	ENSG00000273338.1	chr1	78004346	78004554	-	AC103591.3	lncRNA	ENSG00000273338	0	0	AC103591.3	0.233504	0.737328	0.831278	-0.707672	0.328245	0.535714
AC103591.2	ENSG00000213561.4	chr1	78043383	78044148	-	AC103591.2	processed_pseudogene	ENSG00000213561	0	0	AC103591.2	0.00369574	0.999319	1	0	1	1
RNU6-1102P	ENSG00000251958.1	chr1	78088988	78089083	-	RNU6-1102P	snRNA	ENSG00000251958	0	0	RNU6-1102P	-0.590011	0.861899	1	0.899433	0.796778	1
AC103591.1	ENSG00000213560.4	chr1	78091499	78092054	+	AC103591.1	processed_pseudogene	ENSG00000213560	0	0	AC103591.1	0.999647	0.706459	1	0.00375856	0.998988	1
RNFT1P2	ENSG00000233333.2	chr1	78170481	78171237	-	RNFT1P2	processed_pseudogene	ENSG00000233333	0	0	RNFT1P2	1.85818	0.670515	1	0	1	1
PTGFR	ENSG00000122420.10	chr1	78303884	78540701	+	PTGFR	protein_coding	ENSG00000122420	0	1	PTGFR	-0.119815	0.301417	0.458818	3.34611	1.25131e-15	1.91734e-14
AC096531.1	ENSG00000227556.1	chr1	78317157	78317263	-	AC096531.1	unprocessed_pseudogene	ENSG00000227556	0	0	AC096531.1	0	1	1	0	1	1
IFI44L	ENSG00000137959.16	chr1	78619922	78646145	+	IFI44L	protein_coding	ENSG00000137959	0	0	IFI44L	-0.312118	0.506978	0.650883	0.752874	0.11679	0.25981
IFI44	ENSG00000137965.11	chr1	78649796	78664078	+	IFI44	protein_coding	ENSG00000137965	0	1	IFI44	0.0203131	0.900481	0.940025	1.95293	4.50308e-28	1.22698e-26
AC104837.2	ENSG00000238015.2	chr1	78666272	78666695	+	AC104837.2	processed_pseudogene	ENSG00000238015	0	0	AC104837.2	-0.582586	0.805618	1	1.81218	0.427155	1
AC104837.1	ENSG00000235400.1	chr1	78749073	78750659	+	AC104837.1	processed_pseudogene	ENSG00000235400	0	0	AC104837.1	0.411124	0.918444	1	0	1	1
ADGRL4	ENSG00000162618.15	chr1	78889764	79282124	-	ADGRL4	protein_coding	ENSG00000162618	0	0	ADGRL4	0.351534	0.355513	0.512813	0.0605386	0.890472	0.94885
PSAT1P3	ENSG00000230787.1	chr1	79054945	79056055	-	PSAT1P3	processed_pseudogene	ENSG00000230787	0	0	PSAT1P3	-3.17883	0.274503	1	3.86182	0.180245	1
AL353651.2	ENSG00000282898.1	chr1	79323769	79324852	-	AL353651.2	lncRNA	ENSG00000282898	0	0	AL353651.2	-2.43805	0.573243	1	0	1	1
AL353651.1	ENSG00000235011.2	chr1	79323769	79324863	+	AL353651.1	lncRNA	ENSG00000235011	0	0	AL353651.1	0	1	1	0	1	1
ADH5P2	ENSG00000232676.1	chr1	79521080	79522203	+	ADH5P2	processed_pseudogene	ENSG00000232676	0	0	ADH5P2	0	1	1	4.03108	0.34563	1
AC098657.1	ENSG00000235756.2	chr1	80092103	80093237	-	AC098657.1	processed_pseudogene	ENSG00000235756	0	0	AC098657.1	-1.58769	0.675705	1	2.85951	0.459239	1
AC098657.2	ENSG00000260322.1	chr1	80114943	80116918	+	AC098657.2	lncRNA	ENSG00000260322	0	0	AC098657.2	-3.663	0.288643	0.445733	4.18309	0.223854	1
AC098657.3	ENSG00000277670.1	chr1	80124004	80124361	+	AC098657.3	unprocessed_pseudogene	ENSG00000277670	0	0	AC098657.3	-1.86216	0.669847	1	0	1	1
HMGB1P18	ENSG00000236407.1	chr1	80283352	80283970	+	HMGB1P18	processed_pseudogene	ENSG00000236407	0	0	HMGB1P18	0.00291354	0.999463	1	-0.958029	0.827924	1
AL606519.1	ENSG00000225598.1	chr1	80373364	80374621	-	AL606519.1	lncRNA	ENSG00000225598	0	0	AL606519.1	-1.85335	0.671369	1	0.965546	0.826595	1
HNRNPA1P64	ENSG00000213559.4	chr1	80451083	80452004	-	HNRNPA1P64	processed_pseudogene	ENSG00000213559	0	0	HNRNPA1P64	-0.99994	0.664125	1	0.965552	0.720759	1
AL596276.1	ENSG00000227062.2	chr1	80464301	80464718	-	AL596276.1	processed_pseudogene	ENSG00000227062	0	0	AL596276.1	0	1	1	0	1	1
AL596276.2	ENSG00000234108.1	chr1	80495903	80496233	+	AL596276.2	processed_pseudogene	ENSG00000234108	0	0	AL596276.2	-1.85334	0.671371	1	0	1	1
AL136234.1	ENSG00000224326.1	chr1	80534978	80584363	-	AL136234.1	lncRNA	ENSG00000224326	0	0	AL136234.1	1.85541	0.670994	1	0.965546	0.826595	1
LINC01781	ENSG00000234184.6	chr1	80535755	80646791	+	LINC01781	lncRNA	ENSG00000234184	0	0	LINC01781	-0.998387	0.715419	1	1.4844	0.60017	1
MTND2P30	ENSG00000227937.1	chr1	81080790	81081171	+	MTND2P30	processed_pseudogene	ENSG00000227937	0	0	MTND2P30	-3.18049	0.457787	1	0	1	1
RPL7P10	ENSG00000229752.1	chr1	81098267	81099005	-	RPL7P10	processed_pseudogene	ENSG00000229752	0	0	RPL7P10	-3.1748	0.459899	1	-0.958029	0.827924	1
AL357632.1	ENSG00000235089.1	chr1	81208568	81209210	+	AL357632.1	processed_pseudogene	ENSG00000235089	0	0	AL357632.1	-2.85532	0.507465	1	0	1	1
RN7SKP247	ENSG00000223026.1	chr1	81251789	81252096	+	RN7SKP247	misc_RNA	ENSG00000223026	0	0	RN7SKP247	-2.43805	0.573243	1	0	1	1
ADGRL2	ENSG00000117114.19	chr1	81306160	81992436	+	ADGRL2	protein_coding	ENSG00000117114	0	0	ADGRL2	0.111134	0.112465	0.229367	0.546323	4.89563e-18	8.65334e-17
HNRNPA3P14	ENSG00000224494.1	chr1	81426456	81427605	+	HNRNPA3P14	processed_pseudogene	ENSG00000224494	0	0	HNRNPA3P14	-3.16883	0.172096	0.311545	0	1	1
AL138799.1	ENSG00000227288.3	chr1	81501794	81503468	+	AL138799.1	processed_pseudogene	ENSG00000227288	0	0	AL138799.1	-4.17865	0.213328	0.362282	3.85946	0.251485	1
AL138799.3	ENSG00000234683.1	chr1	81596157	81596506	-	AL138799.3	processed_pseudogene	ENSG00000234683	0	0	AL138799.3	-2.43805	0.573243	1	0	1	1
MED28P8	ENSG00000242598.1	chr1	81557121	81557832	-	MED28P8	processed_pseudogene	ENSG00000242598	0	0	MED28P8	0.00369574	0.999319	1	0	1	1
AC117944.1	ENSG00000236676.1	chr1	81585941	81625713	-	AC117944.1	lncRNA	ENSG00000236676	0	0	AC117944.1	-1.58615	0.454672	0.605269	2.4185	0.222842	0.412847
AL138799.2	ENSG00000227960.1	chr1	81505099	81506296	+	AL138799.2	lncRNA	ENSG00000227960	0	0	AL138799.2	1.0032	0.810445	1	0	1	1
ST13P20	ENSG00000215875.4	chr1	81721693	81723068	+	ST13P20	transcribed_processed_pseudogene	ENSG00000215875	0	0	ST13P20	-1.21729	0.646798	0.763758	2.48437	0.373737	1
AL157944.1	ENSG00000233290.3	chr1	82212413	82848205	-	AL157944.1	lncRNA	ENSG00000233290	0	0	AL157944.1	0.00638808	0.998796	1	2.44615	0.563501	1
LINC01362	ENSG00000230817.6	chr1	82903183	83166815	+	LINC01362	lncRNA	ENSG00000230817	0	0	LINC01362	-1.80858	0.461408	1	0.965552	0.723815	1
LINC01361	ENSG00000236268.6	chr1	82970820	82986208	-	LINC01361	lncRNA	ENSG00000236268	0	0	LINC01361	-2.80917	0.175656	0.315971	1.8613	0.429132	1
LINC01712	ENSG00000231364.3	chr1	83445967	83480024	+	LINC01712	lncRNA	ENSG00000231364	0	0	LINC01712	-0.999144	0.764763	1	-0.958032	0.785246	1
LINC01725	ENSG00000233008.6	chr1	83575776	83861023	-	LINC01725	lncRNA	ENSG00000233008	0	0	LINC01725	-0.764404	0.517076	0.658804	1.58892	0.211424	0.398477
AL035706.1	ENSG00000237076.1	chr1	83790280	83801465	+	AL035706.1	lncRNA	ENSG00000237076	0	0	AL035706.1	-2.85765	0.498769	1	-1.85478	0.665173	1
TTLL7	ENSG00000137941.17	chr1	83865024	83999150	-	TTLL7	protein_coding	ENSG00000137941	0	0	TTLL7	-0.230273	0.0499359	0.126603	-0.451539	0.00191669	0.00836158
TTLL7-IT1	ENSG00000233061.1	chr1	83979118	83984300	-	TTLL7-IT1	lncRNA	ENSG00000233061	0	0	TTLL7-IT1	-0.0394178	0.921535	0.952674	-0.0813098	0.869952	0.93843
AC104454.1	ENSG00000229486.2	chr1	84015865	84018371	-	AC104454.1	processed_pseudogene	ENSG00000229486	0	0	AC104454.1	-3.43937	0.422481	1	0	1	1
AL359504.1	ENSG00000213540.3	chr1	84085741	84086233	+	AL359504.1	processed_pseudogene	ENSG00000213540	0	0	AL359504.1	0.498403	0.316286	0.474643	-0.996401	0.115549	0.257888
PRKACB	ENSG00000142875.19	chr1	84078062	84238498	+	PRKACB	protein_coding	ENSG00000142875	0	0	PRKACB	-0.128511	0.266619	0.422176	-0.359068	0.00271301	0.0114136
AL359273.1	ENSG00000199959.1	chr1	84277321	84277457	+	AL359273.1	snoRNA	ENSG00000199959	0	0	AL359273.1	-1.86219	0.669841	1	3.18309	0.458715	1
SAMD13	ENSG00000203943.8	chr1	84298366	84389957	+	SAMD13	protein_coding	ENSG00000203943	0	1	SAMD13	-0.396837	0.606752	0.732422	1.87807	0.0408226	0.115222
AL359273.2	ENSG00000249237.5	chr1	84344678	84349939	+	AL359273.2	transcribed_unitary_pseudogene	ENSG00000249237	0	0	AL359273.2	-1.85336	0.671367	1	2.44614	0.57195	1
UOX	ENSG00000240520.6	chr1	84363706	84397831	-	UOX	transcribed_unitary_pseudogene	ENSG00000240520	0	0	UOX	-2.00026	0.232369	0.384512	2.81073	0.0868441	0.208215
DNASE2B	ENSG00000137976.7	chr1	84398532	84415018	+	DNASE2B	protein_coding	ENSG00000137976	-1	1	DNASE2B	-5.31844	0.00876911	0.0321716	5.38497	0.00793001	0.029303
RPF1	ENSG00000117133.11	chr1	84479259	84498352	+	RPF1	protein_coding	ENSG00000117133	0	0	RPF1	0.621441	6.8276e-10	1.0161e-08	0.318736	0.00127246	0.0057698
GNG5	ENSG00000174021.11	chr1	84498325	84506581	-	GNG5	protein_coding	ENSG00000174021	0	0	GNG5	0.302414	0.000404471	0.00229308	0.114283	0.188178	0.366677
SPATA1	ENSG00000122432.17	chr1	84506300	84566194	+	SPATA1	protein_coding	ENSG00000122432	-1	0	SPATA1	-1.49978	0.000197116	0.00121063	-0.285923	0.431254	0.635881
CTBS	ENSG00000117151.13	chr1	84549611	84574480	-	CTBS	protein_coding	ENSG00000117151	0	0	CTBS	-0.0894256	0.63991	0.758496	-0.149112	0.431578	0.636245
LINC01555	ENSG00000180869.4	chr1	84628230	84635020	-	LINC01555	lncRNA	ENSG00000180869	-1	0	LINC01555	-5.03075	0.0106177	0.0376873	0.00375857	0.998678	1
AC114482.1	ENSG00000232622.1	chr1	84636158	84637106	-	AC114482.1	processed_pseudogene	ENSG00000232622	0	0	AC114482.1	-1.86218	0.669843	1	0.00375854	0.99932	1
SSX2IP	ENSG00000117155.16	chr1	84643707	84690803	-	SSX2IP	protein_coding	ENSG00000117155	0	-1	SSX2IP	0.123636	0.259761	0.414558	-1.32406	1.06902e-26	2.74629e-25
LPAR3	ENSG00000171517.6	chr1	84811602	84893206	-	LPAR3	protein_coding	ENSG00000171517	0	0	LPAR3	0.450497	0.344362	0.502064	-0.355948	0.323643	0.530368
MCOLN2	ENSG00000153898.13	chr1	84925583	84997113	-	MCOLN2	protein_coding	ENSG00000153898	-1	0	MCOLN2	-1.50286	0.0345265	0.0957949	0.798477	0.187648	0.365928
MCOLN3	ENSG00000055732.13	chr1	85018082	85048500	-	MCOLN3	protein_coding	ENSG00000055732	0	0	MCOLN3	-0.797911	6.00997e-05	0.000419528	0.0925516	0.760235	0.877653
MIR4423	ENSG00000266110.1	chr1	85133794	85133873	+	MIR4423	miRNA	ENSG00000266110	0	0	MIR4423	0	1	1	1.89983	0.65921	1
AL603750.1	ENSG00000280099.1	chr1	85152487	85154203	-	AL603750.1	TEC	ENSG00000280099	0	0	AL603750.1	0.0573622	0.870676	0.922447	-0.342117	0.403399	0.609999
SYDE2	ENSG00000097096.9	chr1	85156889	85201016	-	SYDE2	protein_coding	ENSG00000097096	0	0	SYDE2	0.662631	2.28112e-06	2.10698e-05	-0.175378	0.27846	0.480267
C1orf52	ENSG00000162642.14	chr1	85249953	85259672	-	C1orf52	protein_coding	ENSG00000162642	0	0	C1orf52	0.357951	0.00806802	0.0300621	0.518457	4.73215e-05	0.000279717
BCL10	ENSG00000142867.14	chr1	85265776	85276632	-	BCL10	protein_coding	ENSG00000142867	0	1	BCL10	0.221849	0.0699447	0.162225	1.22046	5.11925e-26	1.28396e-24
AL078459.1	ENSG00000223653.6	chr1	85276388	85448124	+	AL078459.1	lncRNA	ENSG00000223653	0	0	AL078459.1	0.52939	0.110542	0.226638	0.0394091	0.901369	0.955145
DDAH1	ENSG00000153904.20	chr1	85318485	85465159	-	DDAH1	protein_coding	ENSG00000153904	0	0	DDAH1	0.756648	1.4493e-27	8.51649e-26	0.223062	0.00127855	0.00579498
AL360219.1	ENSG00000199459.1	chr1	85435175	85435284	-	AL360219.1	misc_RNA	ENSG00000199459	0	0	AL360219.1	0.0841707	0.922626	0.953117	0.00333572	0.996834	1
AC092807.3	ENSG00000272691.1	chr1	85578500	85578742	-	AC092807.3	lncRNA	ENSG00000272691	0	0	AC092807.3	0.99898	0.352957	0.510162	1.19694	0.221765	0.411633
AC092807.2	ENSG00000230285.1	chr1	85599131	85600734	+	AC092807.2	lncRNA	ENSG00000230285	0	0	AC092807.2	-1.86117	0.410976	0.566108	-1.4569	0.429969	1
CCN1	ENSG00000142871.17	chr1	85580761	85583950	+	CCN1	protein_coding	ENSG00000142871	1	1	CCN1	1.23135	1.14778e-68	2.70208e-66	1.20373	8.96571e-66	6.05204e-64
AC092807.1	ENSG00000199934.1	chr1	85592280	85592356	+	AC092807.1	snoRNA	ENSG00000199934	0	0	AC092807.1	-2.85577	0.308842	1	-1.47742	0.602493	1
ZNHIT6	ENSG00000117174.11	chr1	85649417	85708433	-	ZNHIT6	protein_coding	ENSG00000117174	0	0	ZNHIT6	0.663996	4.36004e-07	4.53924e-06	0.271229	0.0274169	0.0832582
COL24A1	ENSG00000171502.15	chr1	85729233	86156943	-	COL24A1	protein_coding	ENSG00000171502	-1	1	COL24A1	-2.52424	0.000167833	0.00104821	1.38877	0.0399757	0.113251
AC104455.1	ENSG00000229505.1	chr1	86029854	86030589	+	AC104455.1	processed_pseudogene	ENSG00000229505	0	0	AC104455.1	-3.18049	0.457787	1	0	1	1
ODF2L	ENSG00000122417.15	chr1	86346824	86396342	-	ODF2L	protein_coding	ENSG00000122417	0	0	ODF2L	0.313792	0.0323926	0.0913205	0.118677	0.432619	0.637052
MIR7856	ENSG00000278281.1	chr1	86357632	86357687	-	MIR7856	miRNA	ENSG00000278281	0	0	MIR7856	0	1	1	0	1	1
AC119749.1	ENSG00000231349.2	chr1	86404176	86404866	-	AC119749.1	processed_pseudogene	ENSG00000231349	0	0	AC119749.1	-2.85532	0.507465	1	0	1	1
CLCA2	ENSG00000137975.8	chr1	86424171	86456553	+	CLCA2	protein_coding	ENSG00000137975	-1	1	CLCA2	-2.44894	1.2631e-19	4.54847e-18	3.43584	2.65973e-24	6.21033e-23
CLCA1	ENSG00000016490.16	chr1	86468368	86500259	+	CLCA1	protein_coding	ENSG00000016490	-1	0	CLCA1	-3.45869	0.0210822	0.0654554	0.612756	0.590166	0.769383
CLCA4	ENSG00000016602.9	chr1	86547078	86580754	+	CLCA4	protein_coding	ENSG00000016602	0	0	CLCA4	0.872727	0.576699	0.708047	0.00351591	0.9982	1
CDCA4P2	ENSG00000224466.1	chr1	86552625	86553342	-	CDCA4P2	processed_pseudogene	ENSG00000224466	0	0	CDCA4P2	-0.963366	0.826976	1	0	1	1
CLCA4-AS1	ENSG00000236915.2	chr1	86571181	86696311	-	CLCA4-AS1	lncRNA	ENSG00000236915	0	0	CLCA4-AS1	-0.587458	0.808972	1	1.89908	0.441229	1
CLCA3P	ENSG00000153923.10	chr1	86634273	86655376	+	CLCA3P	transcribed_unprocessed_pseudogene	ENSG00000153923	0	0	CLCA3P	0.483919	0.734972	0.829538	0.588417	0.670099	0.821007
SH3GLB1	ENSG00000097033.14	chr1	86704570	86748184	+	SH3GLB1	protein_coding	ENSG00000097033	0	0	SH3GLB1	0.0833025	0.38722	0.543969	0.340027	0.000400451	0.0020149
AL049597.1	ENSG00000230721.1	chr1	86784913	86785467	+	AL049597.1	processed_pseudogene	ENSG00000230721	0	0	AL049597.1	-0.290422	0.796259	0.873522	0.418945	0.770302	0.883832
SELENOF	ENSG00000183291.17	chr1	86862445	86914424	-	SELENOF	protein_coding	ENSG00000183291	0	0	SELENOF	0.308372	0.00178643	0.00845666	0.365469	0.000193266	0.00103397
HS2ST1	ENSG00000153936.17	chr1	86914635	87109982	+	HS2ST1	protein_coding	ENSG00000153936	0	0	HS2ST1	-0.307152	0.00240892	0.0109117	-0.649733	1.34966e-11	1.57737e-10
AL121989.1	ENSG00000267734.1	chr1	86932199	86934891	-	AL121989.1	lncRNA	ENSG00000267734	0	0	AL121989.1	0.232646	0.709596	0.810343	-0.428958	0.395021	0.602733
AC093155.2	ENSG00000235251.2	chr1	87044935	87045871	-	AC093155.2	processed_pseudogene	ENSG00000235251	0	0	AC093155.2	-0.487856	0.582627	0.713304	0.00423462	0.995987	1
AC093155.1	ENSG00000225568.1	chr1	87045875	87046700	+	AC093155.1	processed_pseudogene	ENSG00000225568	0	0	AC093155.1	-0.175686	0.918669	0.950789	-1.37582	0.430506	0.635428
LINC01140	ENSG00000267272.5	chr1	87129765	87169198	+	LINC01140	lncRNA	ENSG00000267272	0	0	LINC01140	-1.24448	0.0716044	0.165143	0.311463	0.659754	0.815028
LMO4	ENSG00000143013.13	chr1	87328880	87348923	+	LMO4	protein_coding	ENSG00000143013	0	-1	LMO4	-0.923363	2.54799e-20	9.56879e-19	-1.46232	2.76943e-37	1.00391e-35
LINC01364	ENSG00000227290.2	chr1	87353521	87371683	-	LINC01364	lncRNA	ENSG00000227290	-1	0	LINC01364	-2.4619	0.0250252	0.0749243	-1.25911	0.246684	0.442636
PKN2-AS1	ENSG00000237505.8	chr1	87620803	88685204	-	PKN2-AS1	lncRNA	ENSG00000237505	-1	0	PKN2-AS1	-1.2317	0.0380591	0.10329	-0.529677	0.346207	0.555051
AL445437.1	ENSG00000279778.1	chr1	87805286	87808372	-	AL445437.1	TEC	ENSG00000279778	0	0	AL445437.1	-1.4895	0.376812	0.533801	1.86038	0.391047	1
AL049861.1	ENSG00000270507.1	chr1	88313153	88313302	+	AL049861.1	processed_pseudogene	ENSG00000270507	0	0	AL049861.1	0	1	1	0	1	1
RN7SL583P	ENSG00000239504.3	chr1	88477828	88478114	-	RN7SL583P	misc_RNA	ENSG00000239504	0	0	RN7SL583P	0	1	1	-1.85354	0.671311	1
AC093578.1	ENSG00000230053.2	chr1	88498309	88498676	-	AC093578.1	processed_pseudogene	ENSG00000230053	0	0	AC093578.1	0	1	1	0	1	1
AC093578.2	ENSG00000274321.1	chr1	88520000	88520170	+	AC093578.2	misc_RNA	ENSG00000274321	0	0	AC093578.2	-0.998907	0.643823	0.761455	1.87741	0.347281	1
RPL36AP10	ENSG00000237959.1	chr1	88577880	88578201	+	RPL36AP10	processed_pseudogene	ENSG00000237959	0	0	RPL36AP10	-1.00068	0.714778	1	-1.85362	0.521581	1
PKN2	ENSG00000065243.20	chr1	88684222	88836255	+	PKN2	protein_coding	ENSG00000065243	0	0	PKN2	0.128469	0.159283	0.294932	-0.109197	0.23579	0.429573
RNU6-125P	ENSG00000207234.1	chr1	88816779	88816885	+	RNU6-125P	snRNA	ENSG00000207234	0	0	RNU6-125P	-1.44895	0.052637	0.131608	0.00398694	0.996046	1
ELOCP19	ENSG00000241975.1	chr1	88829102	88829419	+	ELOCP19	processed_pseudogene	ENSG00000241975	0	0	ELOCP19	-0.0187589	0.967915	0.985311	0.03638	0.943556	0.979736
GTF2B	ENSG00000137947.12	chr1	88852633	88891944	-	GTF2B	protein_coding	ENSG00000137947	0	0	GTF2B	0.0848358	0.444215	0.596557	0.498032	2.31517e-05	0.000143413
AL445991.1	ENSG00000235308.1	chr1	88923370	88923844	+	AL445991.1	processed_pseudogene	ENSG00000235308	0	0	AL445991.1	-1.00017	0.544412	0.681568	-0.99729	0.60211	1
KYAT3	ENSG00000137944.18	chr1	88935773	88992953	-	KYAT3	protein_coding	ENSG00000137944	0	0	KYAT3	-0.275015	0.0607588	0.146141	-0.534511	0.00180652	0.00792521
RBMXL1	ENSG00000213516.10	chr1	88979456	88992960	-	RBMXL1	protein_coding	ENSG00000213516	0	0	RBMXL1	-0.190677	0.0796198	0.178664	-0.0321338	0.827771	0.915399
GBP3	ENSG00000117226.12	chr1	89006679	89022894	-	GBP3	protein_coding	ENSG00000117226	0	0	GBP3	0.059464	0.54595	0.682791	0.886069	4.4547e-05	0.000264557
GBP1	ENSG00000117228.10	chr1	89052319	89065230	-	GBP1	protein_coding	ENSG00000117228	-1	0	GBP1	-2.20971	1.97328e-29	1.25766e-27	0.279334	0.435251	0.639238
PTGES3P1	ENSG00000234518.2	chr1	89104285	89104767	-	PTGES3P1	processed_pseudogene	ENSG00000234518	0	0	PTGES3P1	-0.40785	0.432999	0.58626	0.00368367	0.994641	1
GBP2	ENSG00000162645.13	chr1	89106132	89150456	-	GBP2	protein_coding	ENSG00000162645	-1	0	GBP2	-3.9663	4.92171e-44	5.35798e-42	-0.0298573	0.92758	0.970103
GBP7	ENSG00000213512.3	chr1	89131742	89176009	-	GBP7	protein_coding	ENSG00000213512	0	1	GBP7	-1.90738	0.229245	0.38099	3.8062	0.0385438	0.109963
GBP4	ENSG00000162654.9	chr1	89181144	89198942	-	GBP4	protein_coding	ENSG00000162654	-1	1	GBP4	-2.0389	4.86792e-32	3.3644e-30	2.05783	4.33207e-17	7.25832e-16
GBP5	ENSG00000154451.14	chr1	89258950	89272804	-	GBP5	protein_coding	ENSG00000154451	-1	0	GBP5	-2.2729	0.0175512	0.0564272	1.27927	0.173645	0.346508
AC099063.1	ENSG00000237568.1	chr1	89260582	89269754	+	AC099063.1	lncRNA	ENSG00000237568	0	0	AC099063.1	0	1	1	0	1	1
AC099063.2	ENSG00000238081.1	chr1	89289676	89290337	-	AC099063.2	processed_pseudogene	ENSG00000238081	0	0	AC099063.2	-2.85763	0.507113	1	0	1	1
BX119321.1	ENSG00000233235.1	chr1	89324522	89334880	+	BX119321.1	unprocessed_pseudogene	ENSG00000233235	0	0	BX119321.1	-1.80797	0.377937	0.534636	3.66751	0.0856522	1
GBP6	ENSG00000183347.14	chr1	89364058	89386461	+	GBP6	protein_coding	ENSG00000183347	-1	0	GBP6	-3.75613	0.0244012	0.0734591	1.48448	0.443233	0.646009
CAPNS1P1	ENSG00000215874.3	chr1	89394033	89394665	+	CAPNS1P1	processed_pseudogene	ENSG00000215874	0	0	CAPNS1P1	-2.85763	0.507112	1	-0.958029	0.827924	1
GBP1P1	ENSG00000225492.6	chr1	89407679	89426243	+	GBP1P1	transcribed_unprocessed_pseudogene	ENSG00000225492	0	0	GBP1P1	-1.95934	0.12911	0.253529	1.89951	0.294567	0.498841
LRRC8B	ENSG00000197147.13	chr1	89524836	89597864	+	LRRC8B	protein_coding	ENSG00000197147	0	0	LRRC8B	-0.391164	0.00333684	0.0144056	-0.863482	9.37498e-12	1.10831e-10
LRRC8C-DT	ENSG00000231999.7	chr1	89581291	89632916	-	LRRC8C-DT	lncRNA	ENSG00000231999	0	0	LRRC8C-DT	0.437056	0.408854	0.564279	0.114573	0.852942	0.928904
AC093423.2	ENSG00000230735.1	chr1	89629725	89676386	+	AC093423.2	lncRNA	ENSG00000230735	0	0	AC093423.2	1.13569	0.121698	0.242911	0.00323765	0.997393	1
LRRC8C	ENSG00000171488.15	chr1	89633072	89769903	+	LRRC8C	protein_coding	ENSG00000171488	1	0	LRRC8C	1.10798	1.09139e-40	1.04074e-38	0.737906	9.44452e-12	1.11516e-10
AC093423.1	ENSG00000226394.2	chr1	89661212	89661353	-	AC093423.1	processed_pseudogene	ENSG00000226394	0	0	AC093423.1	1.13608	0.37848	0.535203	-1.47723	0.404458	1
AC099568.1	ENSG00000231613.1	chr1	89788914	89790492	+	AC099568.1	lncRNA	ENSG00000231613	0	0	AC099568.1	-2.90453	0.261566	0.41661	0	1	1
AC099568.2	ENSG00000272931.1	chr1	89820174	89820868	-	AC099568.2	lncRNA	ENSG00000272931	0	-1	AC099568.2	-1.02868	0.142999	0.273062	-2.21858	0.0442503	0.123031
LRRC8D	ENSG00000171492.14	chr1	89821014	89936611	+	LRRC8D	protein_coding	ENSG00000171492	0	0	LRRC8D	-0.622561	2.94323e-14	6.90732e-13	-0.236599	0.00486991	0.0190989
AL391497.1	ENSG00000272672.1	chr1	89939601	89940147	+	AL391497.1	lncRNA	ENSG00000272672	0	0	AL391497.1	-1.12448	0.199803	0.345753	-1.71842	0.0641431	0.164628
RN7SKP272	ENSG00000252797.1	chr1	89987713	89987944	-	RN7SKP272	misc_RNA	ENSG00000252797	0	0	RN7SKP272	-3.17482	0.459895	1	3.44439	0.421806	1
GEMIN8P4	ENSG00000228175.3	chr1	89993593	89994321	-	GEMIN8P4	processed_pseudogene	ENSG00000228175	0	0	GEMIN8P4	-0.68004	0.269119	0.424849	-0.388854	0.49464	0.691724
ZNF326	ENSG00000162664.17	chr1	89995110	90035533	+	ZNF326	protein_coding	ENSG00000162664	0	0	ZNF326	-0.0739321	0.639391	0.758	0.275922	0.0898509	0.21388
RNU6-695P	ENSG00000212459.1	chr1	90253456	90253559	-	RNU6-695P	snRNA	ENSG00000212459	0	0	RNU6-695P	0	1	1	0	1	1
LINC02787	ENSG00000229201.1	chr1	90510910	90533472	-	LINC02787	lncRNA	ENSG00000229201	0	0	LINC02787	0	1	1	2.44615	0.57195	1
SNORD3G	ENSG00000199666.2	chr1	90657750	90657964	+	SNORD3G	snoRNA	ENSG00000199666	0	0	SNORD3G	-1.85334	0.671371	1	0	1	1
BARHL2	ENSG00000143032.8	chr1	90711539	90717302	-	BARHL2	protein_coding	ENSG00000143032	-1	0	BARHL2	-5.71685	0.00170321	0.00811573	1.48447	0.454648	0.656276
LINC02609	ENSG00000233593.10	chr1	90769086	90851658	-	LINC02609	lncRNA	ENSG00000233593	0	0	LINC02609	-0.503044	0.0347099	0.0961478	-0.996417	6.1106e-05	0.00035493
LINC01763	ENSG00000225446.3	chr1	90851122	90855253	+	LINC01763	lncRNA	ENSG00000225446	0	0	LINC01763	-0.00080043	0.999684	1	1.58697	0.46745	1
AC091614.1	ENSG00000272094.1	chr1	90860550	90862920	-	AC091614.1	lncRNA	ENSG00000272094	0	0	AC091614.1	-1.69932	0.302334	0.459769	-0.995607	0.570128	0.755031
PHKA1P1	ENSG00000232882.1	chr1	90892992	90893612	-	PHKA1P1	processed_pseudogene	ENSG00000232882	0	0	PHKA1P1	0.583844	0.623384	0.745358	-0.455923	0.7112	0.848053
ZNF644	ENSG00000122482.21	chr1	90915298	91022272	-	ZNF644	protein_coding	ENSG00000122482	0	0	ZNF644	0.20688	0.00825919	0.0306154	0.180455	0.0229501	0.0718224
RPL5P6	ENSG00000232393.1	chr1	91023919	91024804	+	RPL5P6	processed_pseudogene	ENSG00000232393	0	0	RPL5P6	-0.963375	0.826975	1	-0.958029	0.827924	1
HFM1	ENSG00000162669.16	chr1	91260766	91404856	-	HFM1	protein_coding	ENSG00000162669	0	0	HFM1	-1.12605	0.100886	0.212112	0.390194	0.631462	0.797833
FEN1P1	ENSG00000215873.2	chr1	91328369	91329513	+	FEN1P1	processed_pseudogene	ENSG00000215873	0	0	FEN1P1	-4.66423	0.239849	0.392732	0	1	1
CDC7	ENSG00000097046.13	chr1	91500851	91525764	+	CDC7	protein_coding	ENSG00000097046	0	-1	CDC7	0.390831	0.00110225	0.00554466	-1.16589	5.99435e-18	1.05783e-16
[truncated: 51,718 more rows]

## Sheet: Downregulated in Both(MB24,MB52
	ensembl	chrom	start	end	strand	genesymbol	description	ensgid	cutoff_1_0.05.MB24_T	cutoff_1_0.05.MB52_T	symbol	MB24_T_FC	MB24_T_pVal	MB24_T_pAdj	MB52_T_FC	MB52_T_pVal	MB52_T_pAdj
INHBE	ENSG00000139269.3	chr12	57452323	57459280	+	INHBE	protein_coding	ENSG00000139269	-1	-1	INHBE	-1.24943	0.000130939	0.000839361	-5.18516	1.4148e-128	2.56431e-126
HTR3A	ENSG00000166736.11	chr11	113974881	113990313	+	HTR3A	protein_coding	ENSG00000166736	-1	-1	HTR3A	-4.12957	0.00026949	0.00159781	-4.9811	1.36958e-11	1.60009e-10
HAPLN1	ENSG00000145681.11	chr5	83637805	83720855	-	HAPLN1	protein_coding	ENSG00000145681	-1	-1	HAPLN1	-1.77168	3.04071e-05	0.000225462	-4.56496	9.79569e-128	1.7657e-125
SLPI	ENSG00000124107.5	chr20	45252239	45254564	-	SLPI	protein_coding	ENSG00000124107	-1	-1	SLPI	-5.50364	7.48368e-06	6.2337e-05	-4.37323	2.21467e-70	1.62902e-68
SLC7A3	ENSG00000165349.12	chrX	70925579	70931125	-	SLC7A3	protein_coding	ENSG00000165349	-1	-1	SLC7A3	-1.8081	0.0198609	0.0623937	-4.19251	3.48155e-11	3.94857e-10
PRSS38	ENSG00000185888.5	chr1	227815693	227846470	+	PRSS38	protein_coding	ENSG00000185888	-1	-1	PRSS38	-2.90772	0.0205064	0.0640393	-4.19247	7.85873e-05	0.000448449
ANKRD35	ENSG00000198483.13	chr1	145866560	145885866	-	ANKRD35	protein_coding	ENSG00000198483	-1	-1	ANKRD35	-2.10095	0.002556	0.0114683	-4.17584	0.00243287	0.0103317
CDC25C	ENSG00000158402.20	chr5	138285265	138338355	-	CDC25C	protein_coding	ENSG00000158402	-1	-1	CDC25C	-1.02907	3.13708e-12	5.96188e-11	-3.8986	1.08113e-51	5.49035e-50
H1-1	ENSG00000124610.4	chr6	26017085	26017732	-	H1-1	protein_coding	ENSG00000124610	-1	-1	H1-1	-1.09675	0.00922015	0.0335519	-3.86306	3.36328e-45	1.49304e-43
KIF20A	ENSG00000112984.12	chr5	138178719	138187723	+	KIF20A	protein_coding	ENSG00000112984	-1	-1	KIF20A	-1.21055	3.268e-50	4.39627e-48	-3.82525	1.37378e-277	1.21806e-274
H2BC3	ENSG00000276410.3	chr6	26043277	26043657	-	H2BC3	protein_coding	ENSG00000276410	-1	-1	H2BC3	-1.00571	0.00197509	0.00921993	-3.75549	6.79972e-26	1.69507e-24
H2BC13	ENSG00000185130.5	chr6	27807444	27807931	-	H2BC13	protein_coding	ENSG00000185130	-1	-1	H2BC13	-1.14314	8.10085e-10	1.19567e-08	-3.74212	1.25056e-78	1.05737e-76
BIRC7	ENSG00000101197.13	chr20	63235883	63240495	+	BIRC7	protein_coding	ENSG00000101197	-1	-1	BIRC7	-3.73802	0.00232022	0.0105727	-3.66139	0.0192185	0.0620186
NPSR1	ENSG00000187258.14	chr7	34658218	34878332	+	NPSR1	protein_coding	ENSG00000187258	-1	-1	NPSR1	-2.97085	0.010306	0.0367783	-3.66112	0.0240992	0.0747188
CCKBR	ENSG00000110148.10	chr11	6259806	6272127	+	CCKBR	protein_coding	ENSG00000110148	-1	-1	CCKBR	-2.23179	0.00169328	0.00807456	-3.63998	0.00237811	0.0101162
H4C1	ENSG00000278637.1	chr6	26021679	26021990	+	H4C1	protein_coding	ENSG00000278637	-1	-1	H4C1	-1.0148	0.000503368	0.0027782	-3.56277	3.68326e-16	5.83452e-15
H2BC10	ENSG00000278588.1	chr6	26272976	26273356	+	H2BC10	protein_coding	ENSG00000278588	-1	-1	H2BC10	-1.02426	1.19568e-06	1.15987e-05	-3.54221	3.50196e-42	1.45794e-40
DEPDC1B	ENSG00000035499.13	chr5	60596912	60700190	-	DEPDC1B	protein_coding	ENSG00000035499	-1	-1	DEPDC1B	-1.14322	2.82094e-22	1.19658e-20	-3.51385	9.84167e-107	1.24179e-104
GOLGA8T	ENSG00000261247.1	chr15	30135149	30145567	+	GOLGA8T	protein_coding	ENSG00000261247	-1	-1	GOLGA8T	-2.14651	0.0240707	0.0727172	-3.47727	0.0164592	0.0545305
PIF1	ENSG00000140451.13	chr15	64815632	64825668	-	PIF1	protein_coding	ENSG00000140451	-1	-1	PIF1	-1.02161	3.17108e-06	2.84732e-05	-3.46102	5.61938e-39	2.13863e-37
SPC25	ENSG00000152253.9	chr2	168834132	168913371	-	SPC25	protein_coding	ENSG00000152253	-1	-1	SPC25	-1.04798	2.26247e-14	5.34969e-13	-3.43054	2.94304e-80	2.54748e-78
PSRC1	ENSG00000134222.16	chr1	109279556	109283186	-	PSRC1	protein_coding	ENSG00000134222	-1	-1	PSRC1	-1.05117	1.29536e-08	1.66754e-07	-3.40586	6.05403e-40	2.38426e-38
BUB1B	ENSG00000156970.12	chr15	40161023	40221136	+	BUB1B	protein_coding	ENSG00000156970	-1	-1	BUB1B	-1.03759	2.15236e-29	1.36717e-27	-3.39103	7.89061e-170	2.39685e-167
H1-5	ENSG00000184357.4	chr6	27866849	27867529	-	H1-5	protein_coding	ENSG00000184357	-1	-1	H1-5	-1.18169	4.06691e-22	1.70969e-20	-3.31657	1.87792e-147	4.43216e-145
DLGAP5	ENSG00000126787.13	chr14	55148112	55191608	-	DLGAP5	protein_coding	ENSG00000126787	-1	-1	DLGAP5	-1.15098	1.41402e-24	7.05455e-23	-3.26192	5.40119e-83	4.8281e-81
H2AC4	ENSG00000278463.1	chr6	26033176	26033568	-	H2AC4	protein_coding	ENSG00000278463	-1	-1	H2AC4	-1.26083	2.07525e-10	3.28439e-09	-3.22236	9.2943e-48	4.33725e-46
NXPH2	ENSG00000144227.5	chr2	138669157	138780390	-	NXPH2	protein_coding	ENSG00000144227	-1	-1	NXPH2	-1.05728	0.00580235	0.0229192	-3.16618	1.08288e-10	1.17867e-09
H2AC13	ENSG00000196747.4	chr6	27808199	27808701	+	H2AC13	protein_coding	ENSG00000196747	-1	-1	H2AC13	-1.08714	5.51892e-09	7.42963e-08	-3.1111	2.45403e-55	1.34627e-53
H3C10	ENSG00000278828.1	chr6	27810064	27811300	+	H3C10	protein_coding	ENSG00000278828	-1	-1	H3C10	-1.06604	2.82013e-10	4.40041e-09	-3.09504	3.3412e-73	2.57304e-71
SPC24	ENSG00000161888.11	chr19	11131520	11155808	-	SPC24	protein_coding	ENSG00000161888	-1	-1	SPC24	-1.25513	7.70541e-26	4.09943e-24	-3.0778	2.55781e-103	3.07368e-101
RDM1	ENSG00000278023.6	chr17	35918066	35930773	-	RDM1	protein_coding	ENSG00000278023	-1	-1	RDM1	-1.26425	0.00604338	0.0236948	-3.07723	6.9199e-08	5.93812e-07
KIF15	ENSG00000163808.17	chr3	44761721	44873376	+	KIF15	protein_coding	ENSG00000163808	-1	-1	KIF15	-1.07548	7.51019e-16	2.03955e-14	-3.06976	2.093e-98	2.37588e-96
C6orf141	ENSG00000197261.11	chr6	49550646	49561907	+	C6orf141	protein_coding	ENSG00000197261	-1	-1	C6orf141	-3.23434	1.95063e-08	2.45898e-07	-3.06681	1.41639e-09	1.40085e-08
C1QL1	ENSG00000131094.4	chr17	44959693	44968303	-	C1QL1	protein_coding	ENSG00000131094	-1	-1	C1QL1	-1.25643	5.7646e-29	3.61892e-27	-3.06072	1.13375e-112	1.63849e-110
NMU	ENSG00000109255.11	chr4	55595229	55636698	-	NMU	protein_coding	ENSG00000109255	-1	-1	NMU	-1.67994	7.36125e-10	1.09121e-08	-3.01608	6.78593e-08	5.83078e-07
FLT3	ENSG00000122025.15	chr13	28003274	28100592	-	FLT3	protein_coding	ENSG00000122025	-1	-1	FLT3	-2.3207	0.0112809	0.0396304	-2.99664	0.00114798	0.00525327
PATE2	ENSG00000196844.9	chr11	125776113	125778828	-	PATE2	protein_coding	ENSG00000196844	-1	-1	PATE2	-1.87522	0.00489431	0.0199065	-2.99584	0.00117746	0.00537619
TBL1Y	ENSG00000092377.15	chrY	6910686	7101970	+	TBL1Y	protein_coding	ENSG00000092377	-1	-1	TBL1Y	-5.76552	5.31845e-06	4.56437e-05	-2.97515	1.59718e-10	1.71682e-09
CCL25	ENSG00000131142.13	chr19	8052767	8062650	+	CCL25	protein_coding	ENSG00000131142	-1	-1	CCL25	-5.55771	0.00022951	0.00138697	-2.96603	0.00676096	0.0255031
CCNA2	ENSG00000145386.10	chr4	121816444	121823933	-	CCNA2	protein_coding	ENSG00000145386	-1	-1	CCNA2	-1.12785	7.95462e-27	4.4989e-25	-2.94603	4.63143e-112	6.60604e-110
SBK2	ENSG00000187550.8	chr19	55529733	55537089	-	SBK2	protein_coding	ENSG00000187550	-1	-1	SBK2	-1.96054	0.00449623	0.0185559	-2.91691	5.41423e-05	0.000317461
KLK5	ENSG00000167754.13	chr19	50943303	50953093	-	KLK5	protein_coding	ENSG00000167754	-1	-1	KLK5	-3.58779	4.88405e-05	0.00034783	-2.90358	1.49979e-06	1.09875e-05
ADGRA1	ENSG00000197177.15	chr10	133070929	133131675	+	ADGRA1	protein_coding	ENSG00000197177	-1	-1	ADGRA1	-1.22819	0.000613296	0.00331103	-2.85756	3.01667e-18	5.38731e-17
XKR5	ENSG00000275591.5	chr8	6808517	6835524	-	XKR5	protein_coding	ENSG00000275591	-1	-1	XKR5	-2.17572	1.97457e-10	3.13162e-09	-2.83898	7.89653e-31	2.38759e-29
KRT16	ENSG00000186832.9	chr17	41609778	41615899	-	KRT16	protein_coding	ENSG00000186832	-1	-1	KRT16	-4.0181	1.08672e-14	2.62901e-13	-2.78868	2.67683e-20	5.32865e-19
WEE2	ENSG00000214102.7	chr7	141708353	141731271	+	WEE2	protein_coding	ENSG00000214102	-1	-1	WEE2	-2.87321	0.00536028	0.021436	-2.75122	0.0145516	0.0491486
H3C11	ENSG00000275379.1	chr6	27871905	27872315	-	H3C11	protein_coding	ENSG00000275379	-1	-1	H3C11	-1.17378	1.18122e-12	2.34793e-11	-2.74336	1.96052e-59	1.18885e-57
CLEC3B	ENSG00000163815.6	chr3	45001548	45036071	+	CLEC3B	protein_coding	ENSG00000163815	-1	-1	CLEC3B	-1.49949	0.0013861	0.0067779	-2.71878	8.40749e-28	2.26636e-26
CCN5	ENSG00000064205.10	chr20	44714844	44728509	+	CCN5	protein_coding	ENSG00000064205	-1	-1	CCN5	-3.80829	6.68913e-05	0.00046138	-2.68451	0.00381573	0.0154085
TRIM29	ENSG00000137699.17	chr11	120111286	120185529	-	TRIM29	protein_coding	ENSG00000137699	-1	-1	TRIM29	-3.52698	2.30332e-18	7.58383e-17	-2.67077	4.98111e-26	1.25027e-24
SMPDL3B	ENSG00000130768.15	chr1	27935000	27959157	+	SMPDL3B	protein_coding	ENSG00000130768	-1	-1	SMPDL3B	-2.51193	1.4149e-05	0.000111753	-2.67041	1.21165e-12	1.52472e-11
H2BC7	ENSG00000277224.2	chr6	26199520	26200715	+	H2BC7	protein_coding	ENSG00000277224	-1	-1	H2BC7	-1.2695	7.13309e-22	2.94285e-20	-2.61983	3.36179e-77	2.77103e-75
FGF8	ENSG00000107831.13	chr10	101770130	101780369	-	FGF8	protein_coding	ENSG00000107831	-1	-1	FGF8	-3.13001	0.000856161	0.00445613	-2.61562	0.00115142	0.00526752
TMEM30B	ENSG00000182107.7	chr14	61277370	61281761	-	TMEM30B	protein_coding	ENSG00000182107	-1	-1	TMEM30B	-2.1727	0.035954	0.0987732	-2.58112	0.0325842	0.095819
KCNH1	ENSG00000143473.13	chr1	210676823	211134165	-	KCNH1	protein_coding	ENSG00000143473	-1	-1	KCNH1	-1.16727	1.36551e-09	1.97143e-08	-2.57828	6.28173e-88	6.13329e-86
FOXS1	ENSG00000179772.8	chr20	31844303	31845604	-	FOXS1	protein_coding	ENSG00000179772	-1	-1	FOXS1	-2.00166	0.00224788	0.0102868	-2.52932	7.45702e-11	8.21474e-10
CLSTN2	ENSG00000158258.16	chr3	139935185	140577397	+	CLSTN2	protein_coding	ENSG00000158258	-1	-1	CLSTN2	-2.22128	2.07668e-90	8.14817e-88	-2.52759	4.36704e-120	7.12762e-118
TSPAN15	ENSG00000099282.10	chr10	69451465	69507666	+	TSPAN15	protein_coding	ENSG00000099282	-1	-1	TSPAN15	-1.34216	6.69103e-13	1.36602e-11	-2.49943	8.17584e-32	2.55688e-30
DDIT4	ENSG00000168209.5	chr10	72273924	72276036	+	DDIT4	protein_coding	ENSG00000168209	-1	-1	DDIT4	-1.40316	2.56473e-14	6.03032e-13	-2.49803	7.95747e-50	3.93745e-48
OIT3	ENSG00000138315.13	chr10	72893584	72933036	+	OIT3	protein_coding	ENSG00000138315	-1	-1	OIT3	-4.39263	0.000906698	0.00468164	-2.49798	0.0399248	0.113126
CEP70	ENSG00000114107.9	chr3	138494344	138594538	-	CEP70	protein_coding	ENSG00000114107	-1	-1	CEP70	-1.44842	3.53712e-35	2.77568e-33	-2.48809	2.03582e-56	1.14952e-54
BHMT	ENSG00000145692.15	chr5	79111809	79132288	+	BHMT	protein_coding	ENSG00000145692	-1	-1	BHMT	-3.32293	0.000208951	0.00127644	-2.47024	0.000499258	0.00246221
FOXN1	ENSG00000109101.7	chr17	28506243	28538896	+	FOXN1	protein_coding	ENSG00000109101	-1	-1	FOXN1	-4.70156	0.000220979	0.0013423	-2.46475	0.00328973	0.0135327
PTGIS	ENSG00000124212.6	chr20	49503874	49568137	-	PTGIS	protein_coding	ENSG00000124212	-1	-1	PTGIS	-2.93549	1.56489e-25	8.22103e-24	-2.44524	6.52618e-32	2.04683e-30
KLHL4	ENSG00000102271.14	chrX	87517409	87670050	+	KLHL4	protein_coding	ENSG00000102271	-1	-1	KLHL4	-2.36639	4.05574e-26	2.20444e-24	-2.43975	2.5877e-16	4.13703e-15
GRIK4	ENSG00000149403.12	chr11	120511700	120988904	+	GRIK4	protein_coding	ENSG00000149403	-1	-1	GRIK4	-1.96231	1.60096e-16	4.63514e-15	-2.43772	1.08296e-25	2.68538e-24
CLEC4F	ENSG00000152672.8	chr2	70808643	70820599	-	CLEC4F	protein_coding	ENSG00000152672	-1	-1	CLEC4F	-4.58538	0.000126199	0.000812293	-2.42943	0.00803842	0.0296402
CACNG6	ENSG00000130433.7	chr19	53992288	54012669	+	CACNG6	protein_coding	ENSG00000130433	-1	-1	CACNG6	-1.90378	1.1518e-61	2.15845e-59	-2.42416	3.49799e-20	6.90879e-19
SERPINA5	ENSG00000188488.14	chr14	94561442	94593118	+	SERPINA5	protein_coding	ENSG00000188488	-1	-1	SERPINA5	-5.77407	1.02219e-18	3.46574e-17	-2.42088	8.58925e-11	9.40831e-10
SLC13A5	ENSG00000141485.17	chr17	6684719	6713377	-	SLC13A5	protein_coding	ENSG00000141485	-1	-1	SLC13A5	-1.87119	4.99606e-06	4.30732e-05	-2.41463	4.47147e-12	5.42698e-11
KCNK5	ENSG00000164626.9	chr6	39188971	39229475	-	KCNK5	protein_coding	ENSG00000164626	-1	-1	KCNK5	-1.55284	1.62346e-05	0.00012697	-2.40985	6.06544e-26	1.51548e-24
GPC6	ENSG00000183098.11	chr13	93226807	94408020	+	GPC6	protein_coding	ENSG00000183098	-1	-1	GPC6	-2.51219	2.85e-93	1.23392e-90	-2.39474	7.8536e-60	4.82482e-58
LCK	ENSG00000182866.17	chr1	32251239	32286165	+	LCK	protein_coding	ENSG00000182866	-1	-1	LCK	-2.26392	0.0120079	0.0416177	-2.39153	5.53694e-05	0.000324308
KLHDC7B	ENSG00000130487.9	chr22	50545899	50551023	+	KLHDC7B	protein_coding	ENSG00000130487	-1	-1	KLHDC7B	-3.07111	0.000180423	0.00111813	-2.38457	5.91893e-05	0.000344467
TRABD2B	ENSG00000269113.4	chr1	47760528	47997385	-	TRABD2B	protein_coding	ENSG00000269113	-1	-1	TRABD2B	-3.06615	0.00016947	0.00105721	-2.38432	0.000111447	0.000621158
PATE1	ENSG00000171053.10	chr11	125746279	125749867	+	PATE1	protein_coding	ENSG00000171053	-1	-1	PATE1	-3.06095	4.56127e-05	0.000326944	-2.37477	0.000262009	0.0013687
ABCG1	ENSG00000160179.18	chr21	42199689	42297244	+	ABCG1	protein_coding	ENSG00000160179	-1	-1	ABCG1	-1.42681	3.43966e-11	5.84928e-10	-2.36286	9.42727e-40	3.695e-38
SIGLEC10	ENSG00000142512.15	chr19	51410020	51417803	-	SIGLEC10	protein_coding	ENSG00000142512	-1	-1	SIGLEC10	-1.88213	0.000229469	0.00138694	-2.35541	5.17839e-08	4.50139e-07
SCD	ENSG00000099194.6	chr10	100347233	100364826	+	SCD	protein_coding	ENSG00000099194	-1	-1	SCD	-3.85771	2.14766e-290	2.69653e-286	-2.34572	1.36286e-108	1.7884e-106
GJB2	ENSG00000165474.8	chr13	20187463	20192938	-	GJB2	protein_coding	ENSG00000165474	-1	-1	GJB2	-1.32378	0.00357485	0.0152773	-2.32718	1.53872e-37	5.64646e-36
SLC12A8	ENSG00000221955.10	chr3	125082636	125212864	-	SLC12A8	protein_coding	ENSG00000221955	-1	-1	SLC12A8	-3.22182	4.39647e-108	2.43532e-105	-2.30081	1.07764e-162	3.02164e-160
COCH	ENSG00000100473.18	chr14	30874514	30895065	+	COCH	protein_coding	ENSG00000100473	-1	-1	COCH	-1.16225	2.06429e-05	0.000158394	-2.30037	6.75154e-23	1.49353e-21
CEACAM6	ENSG00000086548.9	chr19	41750977	41772211	+	CEACAM6	protein_coding	ENSG00000086548	-1	-1	CEACAM6	-3.8072	5.55669e-05	0.000390565	-2.26775	0.000475666	0.0023548
CALHM3	ENSG00000183128.7	chr10	103472804	103479240	-	CALHM3	protein_coding	ENSG00000183128	-1	-1	CALHM3	-5.61378	6.97407e-06	5.83761e-05	-2.26464	6.69178e-09	6.31016e-08
OVOL2	ENSG00000125850.11	chr20	17956979	18059188	-	OVOL2	protein_coding	ENSG00000125850	-1	-1	OVOL2	-1.71211	0.010067	0.0360759	-2.26457	0.000506089	0.00249366
HMX2	ENSG00000188816.3	chr10	123148122	123150672	+	HMX2	protein_coding	ENSG00000188816	-1	-1	HMX2	-1.1551	0.0310913	0.0885867	-2.25915	0.00812033	0.0298958
H2BC4	ENSG00000180596.7	chr6	26114873	26123926	-	H2BC4	protein_coding	ENSG00000180596	-1	-1	H2BC4	-1.00916	2.39969e-15	6.24235e-14	-2.25826	6.90835e-68	4.84264e-66
FOLR1	ENSG00000110195.13	chr11	72189558	72196323	+	FOLR1	protein_coding	ENSG00000110195	-1	-1	FOLR1	-2.05783	4.55953e-05	0.000326882	-2.25148	7.49818e-06	4.98047e-05
EXD1	ENSG00000178997.11	chr15	41182725	41230743	-	EXD1	protein_coding	ENSG00000178997	-1	-1	EXD1	-4.35716	0.000789015	0.00413637	-2.24363	0.0424876	0.119039
SCARA3	ENSG00000168077.14	chr8	27633868	27676776	+	SCARA3	protein_coding	ENSG00000168077	-1	-1	SCARA3	-1.11507	4.30961e-39	3.97868e-37	-2.23588	1.48499e-95	1.60252e-93
FBN3	ENSG00000142449.13	chr19	8065402	8149592	-	FBN3	protein_coding	ENSG00000142449	-1	-1	FBN3	-3.40105	3.32438e-12	6.30511e-11	-2.22899	3.33339e-11	3.78392e-10
BDKRB2	ENSG00000168398.6	chr14	96204679	96244166	+	BDKRB2	protein_coding	ENSG00000168398	-1	-1	BDKRB2	-3.25938	8.47473e-15	2.07554e-13	-2.22637	4.3939e-30	1.29862e-28
KCNT2	ENSG00000162687.18	chr1	196225779	196609225	-	KCNT2	protein_coding	ENSG00000162687	-1	-1	KCNT2	-1.90253	3.17142e-10	4.91799e-09	-2.2203	9.09409e-12	1.07588e-10
BEND5	ENSG00000162373.13	chr1	48727519	48776969	-	BEND5	protein_coding	ENSG00000162373	-1	-1	BEND5	-2.21869	6.90349e-05	0.00047486	-2.19379	0.000269444	0.00140464
SFTPA1	ENSG00000122852.15	chr10	79610939	79615455	+	SFTPA1	protein_coding	ENSG00000122852	-1	-1	SFTPA1	-2.50331	0.0329269	0.092453	-2.12023	0.0482192	0.131816
EDN2	ENSG00000127129.10	chr1	41478775	41484683	-	EDN2	protein_coding	ENSG00000127129	-1	-1	EDN2	-1.63022	0.0270388	0.0796489	-2.10093	0.000640147	0.00310523
ADRA2B	ENSG00000274286.2	chr2	96112876	96116571	-	ADRA2B	protein_coding	ENSG00000274286	-1	-1	ADRA2B	-1.83326	0.00286511	0.0126506	-2.07018	0.000119001	0.000661127
ESRP1	ENSG00000104413.18	chr8	94641074	94707466	+	ESRP1	protein_coding	ENSG00000104413	-1	-1	ESRP1	-2.23702	3.65511e-11	6.20167e-10	-2.06937	8.37011e-13	1.06307e-11
SMTNL2	ENSG00000188176.12	chr17	4583999	4608319	+	SMTNL2	protein_coding	ENSG00000188176	-1	-1	SMTNL2	-2.87415	0.000434087	0.00244114	-2.06332	0.00103933	0.0048043
SPNS3	ENSG00000182557.8	chr17	4433940	4488208	+	SPNS3	protein_coding	ENSG00000182557	-1	-1	SPNS3	-2.12436	0.0102027	0.0364632	-2.0602	0.0162957	0.0540815
S100A14	ENSG00000189334.9	chr1	153614255	153616986	-	S100A14	protein_coding	ENSG00000189334	-1	-1	S100A14	-3.03723	6.34155e-05	0.000439741	-2.04859	2.4145e-07	1.93905e-06
PPL	ENSG00000118898.16	chr16	4882507	4960741	-	PPL	protein_coding	ENSG00000118898	-1	-1	PPL	-1.08694	1.20839e-13	2.67116e-12	-2.03264	4.6669e-53	2.44572e-51
YPEL1	ENSG00000100027.16	chr22	21697536	21735794	-	YPEL1	protein_coding	ENSG00000100027	-1	-1	YPEL1	-1.14415	3.98378e-05	0.000288682	-2.03182	3.77652e-11	4.27363e-10
GPR20	ENSG00000204882.4	chr8	141356470	141367286	-	GPR20	protein_coding	ENSG00000204882	-1	-1	GPR20	-3.26399	4.3497e-05	0.00031315	-2.03085	7.11886e-05	0.000409147
UPK3B	ENSG00000243566.6	chr7	76510428	76516521	+	UPK3B	protein_coding	ENSG00000243566	-1	-1	UPK3B	-1.73875	3.14853e-08	3.85176e-07	-2.01118	2.17583e-52	1.12765e-50
FOXO6	ENSG00000204060.7	chr1	41361922	41383590	+	FOXO6	protein_coding	ENSG00000204060	-1	-1	FOXO6	-1.69446	1.64476e-11	2.90724e-10	-2.00055	4.94099e-19	9.17861e-18
PIM1	ENSG00000137193.14	chr6	37170152	37175428	+	PIM1	protein_coding	ENSG00000137193	-1	-1	PIM1	-1.12465	3.2593e-25	1.68175e-23	-1.99999	7.46979e-56	4.15345e-54
SCARA5	ENSG00000168079.17	chr8	27869883	27992673	-	SCARA5	protein_coding	ENSG00000168079	-1	-1	SCARA5	-3.58581	8.20571e-06	6.78859e-05	-1.99257	1.53095e-09	1.51051e-08
CERS3	ENSG00000154227.13	chr15	100400395	100544995	-	CERS3	protein_coding	ENSG00000154227	-1	-1	CERS3	-2.32281	0.000726175	0.00384601	-1.98147	1.4127e-06	1.03773e-05
CDH17	ENSG00000079112.10	chr8	94127162	94217303	-	CDH17	protein_coding	ENSG00000079112	-1	-1	CDH17	-3.08889	0.000174103	0.00108342	-1.96769	0.0102295	0.0363979
GFRA3	ENSG00000146013.11	chr5	138252380	138274621	-	GFRA3	protein_coding	ENSG00000146013	-1	-1	GFRA3	-2.13822	0.00513524	0.0207075	-1.96157	0.00355966	0.0145138
TNS4	ENSG00000131746.13	chr17	40475828	40501623	-	TNS4	protein_coding	ENSG00000131746	-1	-1	TNS4	-3.30899	8.8604e-12	1.60918e-10	-1.95545	4.02863e-125	6.99277e-123
HPSE	ENSG00000173083.15	chr4	83292461	83335153	-	HPSE	protein_coding	ENSG00000173083	-1	-1	HPSE	-1.13429	1.10879e-11	1.99164e-10	-1.87369	2.64345e-17	4.4794e-16
CHRDL2	ENSG00000054938.15	chr11	74696429	74731385	-	CHRDL2	protein_coding	ENSG00000054938	-1	-1	CHRDL2	-2.66856	3.36823e-07	3.56279e-06	-1.87093	0.000230618	0.00121478
OXT	ENSG00000101405.3	chr20	3071620	3072517	+	OXT	protein_coding	ENSG00000101405	-1	-1	OXT	-1.87681	0.0484991	0.123723	-1.85458	0.0375804	0.107665
CACNA1I	ENSG00000100346.18	chr22	39570753	39689735	+	CACNA1I	protein_coding	ENSG00000100346	-1	-1	CACNA1I	-1.39294	0.000456037	0.0025486	-1.85054	3.54812e-07	2.7974e-06
SPDYE16	ENSG00000185040.13	chr7	76531319	76541459	-	SPDYE16	protein_coding	ENSG00000185040	-1	-1	SPDYE16	-1.18	0.00856551	0.0315661	-1.84736	2.49596e-12	3.08409e-11
VENTX	ENSG00000151650.8	chr10	133237855	133241928	+	VENTX	protein_coding	ENSG00000151650	-1	-1	VENTX	-2.05124	0.0253416	0.0756553	-1.84458	0.0317963	0.093864
UGT3A2	ENSG00000168671.10	chr5	36035021	36071358	-	UGT3A2	protein_coding	ENSG00000168671	-1	-1	UGT3A2	-2.69288	9.56264e-06	7.80817e-05	-1.84445	0.000104697	0.000586227
SLURP1	ENSG00000126233.2	chr8	142740949	142742406	-	SLURP1	protein_coding	ENSG00000126233	-1	-1	SLURP1	-2.05858	0.0258029	0.0767102	-1.8329	0.0408352	0.115248
SH2D6	ENSG00000152292.17	chr2	85418931	85437029	+	SH2D6	protein_coding	ENSG00000152292	-1	-1	SH2D6	-2.2479	0.000133818	0.000855358	-1.82657	0.000660528	0.00319323
CCDC187	ENSG00000260220.6	chr9	136249971	136306901	-	CCDC187	protein_coding	ENSG00000260220	-1	-1	CCDC187	-4.28666	4.79004e-08	5.71875e-07	-1.82265	4.9631e-09	4.72259e-08
KLK13	ENSG00000167759.13	chr19	51055626	51065114	-	KLK13	protein_coding	ENSG00000167759	-1	-1	KLK13	-3.37767	0.000875008	0.0045398	-1.82206	0.0437538	0.121994
MILR1	ENSG00000271605.6	chr17	64449037	64468643	+	MILR1	protein_coding	ENSG00000271605	-1	-1	MILR1	-2.20777	0.000127433	0.000819118	-1.8106	0.000156882	0.000853937
OLFML2A	ENSG00000185585.20	chr9	124777133	124814885	+	OLFML2A	protein_coding	ENSG00000185585	-1	-1	OLFML2A	-1.26779	5.06369e-28	3.02273e-26	-1.8044	5.98268e-83	5.33336e-81
FGF18	ENSG00000156427.8	chr5	171419647	171457626	+	FGF18	protein_coding	ENSG00000156427	-1	-1	FGF18	-1.15861	0.00506995	0.0204859	-1.79722	3.48237e-10	3.63483e-09
PTGS1	ENSG00000095303.17	chr9	122370530	122395703	+	PTGS1	protein_coding	ENSG00000095303	-1	-1	PTGS1	-1.46272	1.75562e-06	1.65116e-05	-1.78927	4.75479e-12	5.75592e-11
C1GALT1C1L	ENSG00000223658.8	chr2	43675151	43676429	-	C1GALT1C1L	protein_coding	ENSG00000223658	-1	-1	C1GALT1C1L	-1.56385	0.0108888	0.0385045	-1.78478	0.0111517	0.039199
LRRN4CL	ENSG00000177363.5	chr11	62686406	62689530	-	LRRN4CL	protein_coding	ENSG00000177363	-1	-1	LRRN4CL	-1.50373	9.09658e-06	7.45196e-05	-1.7702	1.34542e-09	1.33227e-08
SBK3	ENSG00000231274.5	chr19	55540656	55545543	-	SBK3	protein_coding	ENSG00000231274	-1	-1	SBK3	-1.48687	0.0109892	0.0388048	-1.76174	0.0443359	0.123251
MT1F	ENSG00000198417.7	chr16	56657731	56660698	+	MT1F	protein_coding	ENSG00000198417	-1	-1	MT1F	-1.58635	4.55319e-12	8.49876e-11	-1.75749	5.21264e-16	8.17818e-15
KLK1	ENSG00000167748.11	chr19	50819146	50823787	-	KLK1	protein_coding	ENSG00000167748	-1	-1	KLK1	-1.18702	0.0037611	0.0159484	-1.74881	1.22089e-06	9.04123e-06
FADS2	ENSG00000134824.14	chr11	61792980	61867354	+	FADS2	protein_coding	ENSG00000134824	-1	-1	FADS2	-1.91297	4.17509e-89	1.55706e-86	-1.74689	2.2808e-74	1.80734e-72
KLF9	ENSG00000119138.4	chr9	70384597	70414624	-	KLF9	protein_coding	ENSG00000119138	-1	-1	KLF9	-1.52282	9.97162e-42	1.0016e-39	-1.74386	5.75488e-44	2.48414e-42
NCOA7	ENSG00000111912.20	chr6	125781161	125932034	+	NCOA7	protein_coding	ENSG00000111912	-1	-1	NCOA7	-1.67942	1.62668e-60	2.89019e-58	-1.74035	4.2676e-48	2.01443e-46
NRTN	ENSG00000171119.2	chr19	5823802	5828324	+	NRTN	protein_coding	ENSG00000171119	-1	-1	NRTN	-1.25707	0.00484806	0.0197547	-1.73781	5.46242e-06	3.71861e-05
NNMT	ENSG00000166741.7	chr11	114257787	114313285	+	NNMT	protein_coding	ENSG00000166741	-1	-1	NNMT	-1.41055	6.88175e-64	1.3788e-61	-1.73016	9.51308e-89	9.4859e-87
OPN4	ENSG00000122375.12	chr10	86654547	86666848	+	OPN4	protein_coding	ENSG00000122375	-1	-1	OPN4	-2.3229	0.000568345	0.0030981	-1.72698	0.00255365	0.0107986
VWA5A	ENSG00000110002.16	chr11	124115404	124147721	+	VWA5A	protein_coding	ENSG00000110002	-1	-1	VWA5A	-1.82421	2.31581e-12	4.46873e-11	-1.72405	4.36444e-10	4.51671e-09
CPA1	ENSG00000091704.10	chr7	130380339	130388114	+	CPA1	protein_coding	ENSG00000091704	-1	-1	CPA1	-3.61459	9.8364e-05	0.000652299	-1.71886	0.0227833	0.0713536
ST3GAL5	ENSG00000115525.18	chr2	85837120	85905199	-	ST3GAL5	protein_coding	ENSG00000115525	-1	-1	ST3GAL5	-2.07223	3.88506e-53	5.62841e-51	-1.68726	9.51226e-21	1.92987e-19
CCDC190	ENSG00000185860.13	chr1	162824458	162868815	-	CCDC190	protein_coding	ENSG00000185860	-1	-1	CCDC190	-1.19609	0.00583975	0.0230316	-1.68441	0.000359209	0.00182503
TJP3	ENSG00000105289.15	chr19	3708362	3750813	+	TJP3	protein_coding	ENSG00000105289	-1	-1	TJP3	-2.07958	1.09297e-06	1.066e-05	-1.68047	9.31273e-07	6.99275e-06
HTR1D	ENSG00000179546.4	chr1	23191895	23194729	-	HTR1D	protein_coding	ENSG00000179546	-1	-1	HTR1D	-1.69422	3.46569e-38	3.06437e-36	-1.67831	5.88219e-13	7.56082e-12
PAPPA2	ENSG00000116183.11	chr1	176463171	176845601	+	PAPPA2	protein_coding	ENSG00000116183	-1	-1	PAPPA2	-1.80074	7.72985e-05	0.000524991	-1.674	5.72316e-06	3.88242e-05
PELI2	ENSG00000139946.10	chr14	56117814	56301524	+	PELI2	protein_coding	ENSG00000139946	-1	-1	PELI2	-1.27905	1.20767e-10	1.94732e-09	-1.67138	2.24051e-19	4.23888e-18
SFTPA2	ENSG00000185303.17	chr10	79555852	79560407	-	SFTPA2	protein_coding	ENSG00000185303	-1	-1	SFTPA2	-3.85866	0.00140106	0.00683422	-1.67017	0.0156037	0.0521651
NUPR1	ENSG00000176046.8	chr16	28532708	28539174	-	NUPR1	protein_coding	ENSG00000176046	-1	-1	NUPR1	-1.65949	1.94651e-08	2.45544e-07	-1.66536	8.77975e-16	1.35863e-14
CCM2L	ENSG00000101331.17	chr20	32010438	32032180	+	CCM2L	protein_coding	ENSG00000101331	-1	-1	CCM2L	-1.37396	0.00725812	0.0275485	-1.64555	1.65709e-05	0.000104745
CLCNKB	ENSG00000184908.17	chr1	16043736	16057308	+	CLCNKB	protein_coding	ENSG00000184908	-1	-1	CLCNKB	-2.82646	9.81448e-07	9.6422e-06	-1.63748	1.45536e-05	9.27978e-05
PLXDC2	ENSG00000120594.17	chr10	19816239	20289856	+	PLXDC2	protein_coding	ENSG00000120594	-1	-1	PLXDC2	-1.73769	3.0514e-48	3.84405e-46	-1.63441	1.60624e-53	8.47176e-52
ADAMTS15	ENSG00000166106.3	chr11	130448974	130476641	+	ADAMTS15	protein_coding	ENSG00000166106	-1	-1	ADAMTS15	-1.07102	6.71671e-11	1.11404e-09	-1.61222	9.5989e-22	2.02487e-20
TCF15	ENSG00000125878.6	chr20	603797	610398	-	TCF15	protein_coding	ENSG00000125878	-1	-1	TCF15	-3.00237	0.0105383	0.0374408	-1.60559	0.00232717	0.00992527
C17orf113	ENSG00000267221.3	chr17	42038232	42050601	-	C17orf113	protein_coding	ENSG00000267221	-1	-1	C17orf113	-1.24166	5.71038e-08	6.73428e-07	-1.60456	4.78894e-12	5.79514e-11
CCDC74B	ENSG00000152076.18	chr2	130139287	130145134	-	CCDC74B	protein_coding	ENSG00000152076	-1	-1	CCDC74B	-1.06012	2.82868e-05	0.000211195	-1.60211	4.6437e-08	4.05486e-07
RIPPLY3	ENSG00000183145.9	chr21	37006150	37019662	+	RIPPLY3	protein_coding	ENSG00000183145	-1	-1	RIPPLY3	-1.05305	0.000297083	0.00174574	-1.59381	9.69369e-06	6.33615e-05
GNMT	ENSG00000124713.6	chr6	42960754	42963880	+	GNMT	protein_coding	ENSG00000124713	-1	-1	GNMT	-1.64756	0.00849219	0.0313327	-1.58184	0.020174	0.0645245
NR1I2	ENSG00000144852.17	chr3	119780484	119818485	+	NR1I2	protein_coding	ENSG00000144852	-1	-1	NR1I2	-1.77166	0.00154766	0.00746231	-1.58147	0.00444636	0.0176424
H2AC16	ENSG00000276903.1	chr6	27865355	27865747	+	H2AC16	protein_coding	ENSG00000276903	-1	-1	H2AC16	-1.06397	4.57916e-05	0.000328102	-1.5811	0.00270132	0.0113717
PTN	ENSG00000105894.12	chr7	137227341	137343774	-	PTN	protein_coding	ENSG00000105894	-1	-1	PTN	-1.1291	0.000202361	0.00124001	-1.56639	6.61845e-05	0.000382127
LARGE2	ENSG00000165905.18	chr11	45921621	45929096	+	LARGE2	protein_coding	ENSG00000165905	-1	-1	LARGE2	-1.62363	5.42282e-07	5.5536e-06	-1.55831	7.64662e-14	1.04785e-12
AMY2B	ENSG00000240038.6	chr1	103553815	103579534	+	AMY2B	protein_coding	ENSG00000240038	-1	-1	AMY2B	-1.01516	0.00300487	0.0131779	-1.55709	0.00107607	0.00496018
TPD52L1	ENSG00000111907.21	chr6	125119049	125264407	+	TPD52L1	protein_coding	ENSG00000111907	-1	-1	TPD52L1	-1.85856	5.13022e-85	1.72536e-82	-1.55102	1.41523e-23	3.21971e-22
CLEC2L	ENSG00000236279.7	chr7	139523685	139544985	+	CLEC2L	protein_coding	ENSG00000236279	-1	-1	CLEC2L	-1.63023	0.0200091	0.062793	-1.54399	0.0221729	0.0696747
CD247	ENSG00000198821.10	chr1	167430640	167518610	-	CD247	protein_coding	ENSG00000198821	-1	-1	CD247	-3.48543	0.000127089	0.000817477	-1.53738	0.0232109	0.0725127
ADAMTS14	ENSG00000138316.11	chr10	70672506	70762441	+	ADAMTS14	protein_coding	ENSG00000138316	-1	-1	ADAMTS14	-2.6324	5.02065e-15	1.26243e-13	-1.52977	5.14646e-09	4.88668e-08
TMEM132E	ENSG00000181291.7	chr17	34579487	34639318	+	TMEM132E	protein_coding	ENSG00000181291	-1	-1	TMEM132E	-1.16077	0.0177619	0.0569635	-1.51628	0.000324606	0.00166469
GLP1R	ENSG00000112164.6	chr6	39048781	39091303	+	GLP1R	protein_coding	ENSG00000112164	-1	-1	GLP1R	-3.88832	4.62287e-07	4.78773e-06	-1.5127	0.00112949	0.00518019
CRHR1	ENSG00000120088.14	chr17	45784280	45835828	+	CRHR1	protein_coding	ENSG00000120088	-1	-1	CRHR1	-1.78658	0.0178082	0.057083	-1.51106	0.0130366	0.0447691
C10orf143	ENSG00000237489.5	chr10	130020025	130110830	-	C10orf143	protein_coding	ENSG00000237489	-1	-1	C10orf143	-1.40989	0.00305662	0.0133739	-1.51085	0.000416352	0.00208819
CDH22	ENSG00000149654.11	chr20	46173739	46308498	-	CDH22	protein_coding	ENSG00000149654	-1	-1	CDH22	-2.20852	2.88509e-07	3.08554e-06	-1.51015	3.87021e-07	3.03529e-06
PIEZO2	ENSG00000154864.12	chr18	10666483	11148762	-	PIEZO2	protein_coding	ENSG00000154864	-1	-1	PIEZO2	-3.03079	5.27095e-121	4.41202e-118	-1.50233	9.05388e-37	3.24259e-35
GRID2IP	ENSG00000215045.8	chr7	6497462	6551436	-	GRID2IP	protein_coding	ENSG00000215045	-1	-1	GRID2IP	-1.95833	1.28226e-06	1.23622e-05	-1.5021	3.9914e-05	0.000238901
CCDC102B	ENSG00000150636.17	chr18	68715209	69055189	+	CCDC102B	protein_coding	ENSG00000150636	-1	-1	CCDC102B	-1.71525	4.70685e-05	0.000336291	-1.50194	0.0013832	0.00621352
ABO	ENSG00000175164.15	chr9	133250401	133276024	-	ABO	protein_coding	ENSG00000175164	-1	-1	ABO	-1.20472	0.000833574	0.00434578	-1.50068	4.61931e-06	3.17497e-05
RHCG	ENSG00000140519.14	chr15	89471398	89496589	-	RHCG	protein_coding	ENSG00000140519	-1	-1	RHCG	-2.92165	5.0991e-05	0.000361437	-1.49541	0.00250324	0.0105949
CDON	ENSG00000064309.14	chr11	125955796	126063335	-	CDON	protein_coding	ENSG00000064309	-1	-1	CDON	-1.04926	1.37182e-24	6.85309e-23	-1.49212	5.77608e-64	3.73747e-62
UNC5CL	ENSG00000124602.10	chr6	41026895	41039221	-	UNC5CL	protein_coding	ENSG00000124602	-1	-1	UNC5CL	-1.20448	0.00377107	0.015987	-1.48173	0.000858707	0.00405335
SCUBE1	ENSG00000159307.19	chr22	43197280	43343372	-	SCUBE1	protein_coding	ENSG00000159307	-1	-1	SCUBE1	-3.64488	7.97727e-11	1.31157e-09	-1.47935	7.89601e-14	1.08067e-12
GOLGA6L7	ENSG00000261649.6	chr15	28841833	28848675	-	GOLGA6L7	protein_coding	ENSG00000261649	-1	-1	GOLGA6L7	-1.47118	0.00459825	0.0189024	-1.47798	0.00758332	0.0281998
BCL3	ENSG00000069399.15	chr19	44747705	44760044	+	BCL3	protein_coding	ENSG00000069399	-1	-1	BCL3	-2.2284	4.80262e-55	7.41394e-53	-1.46761	1.76936e-26	4.51016e-25
SMIM1	ENSG00000235169.8	chr1	3772761	3775982	+	SMIM1	protein_coding	ENSG00000235169	-1	-1	SMIM1	-1.3081	0.00379683	0.016077	-1.46569	0.0131111	0.0449824
EPHA10	ENSG00000183317.17	chr1	37713880	37765133	-	EPHA10	protein_coding	ENSG00000183317	-1	-1	EPHA10	-1.367	2.2628e-06	2.09263e-05	-1.46538	3.35589e-11	3.80814e-10
SMOC1	ENSG00000198732.10	chr14	69854131	70032366	+	SMOC1	protein_coding	ENSG00000198732	-1	-1	SMOC1	-1.26504	1.893e-16	5.44718e-15	-1.45205	2.69884e-13	3.55005e-12
STAC2	ENSG00000141750.7	chr17	39210541	39225945	-	STAC2	protein_coding	ENSG00000141750	-1	-1	STAC2	-2.81735	3.47459e-10	5.36822e-09	-1.44935	0.000372391	0.00188558
WDR93	ENSG00000140527.15	chr15	89690811	89743638	+	WDR93	protein_coding	ENSG00000140527	-1	-1	WDR93	-1.34798	0.000991033	0.00505611	-1.4486	0.000286284	0.00148675
BMF	ENSG00000104081.14	chr15	40087890	40108892	-	BMF	protein_coding	ENSG00000104081	-1	-1	BMF	-3.43145	7.80274e-44	8.44556e-42	-1.44249	1.0415e-07	8.72511e-07
RASGEF1C	ENSG00000146090.16	chr5	180100795	180209211	-	RASGEF1C	protein_coding	ENSG00000146090	-1	-1	RASGEF1C	-2.03833	5.95239e-09	7.97328e-08	-1.44046	7.76037e-11	8.53172e-10
TNS3	ENSG00000136205.17	chr7	47275154	47582558	-	TNS3	protein_coding	ENSG00000136205	-1	-1	TNS3	-1.81958	1.11569e-148	1.75103e-145	-1.4404	5.32587e-74	4.17992e-72
IZUMO1	ENSG00000182264.9	chr19	48740852	48746909	-	IZUMO1	protein_coding	ENSG00000182264	-1	-1	IZUMO1	-2.56667	6.03939e-06	5.12363e-05	-1.43664	0.00085045	0.004019
LY6D	ENSG00000167656.5	chr8	142784882	142786539	-	LY6D	protein_coding	ENSG00000167656	-1	-1	LY6D	-5.71708	2.57603e-06	2.34943e-05	-1.43552	8.37716e-24	1.92183e-22
HRH2	ENSG00000113749.7	chr5	175658030	175710756	+	HRH2	protein_coding	ENSG00000113749	-1	-1	HRH2	-1.65267	6.80534e-14	1.54606e-12	-1.43128	4.98625e-14	6.91504e-13
MGAM2	ENSG00000257743.8	chr7	142111749	142222324	+	MGAM2	protein_coding	ENSG00000257743	-1	-1	MGAM2	-1.34506	0.00461154	0.0189446	-1.41361	0.000197885	0.00105695
RNF212B	ENSG00000215277.8	chr14	23185316	23273477	+	RNF212B	protein_coding	ENSG00000215277	-1	-1	RNF212B	-2.24145	0.000628495	0.00338435	-1.41152	0.015014	0.0504816
COX6B2	ENSG00000160471.13	chr19	55349306	55354719	-	COX6B2	protein_coding	ENSG00000160471	-1	-1	COX6B2	-1.94525	5.05226e-23	2.21799e-21	-1.40986	6.05116e-25	1.45219e-23
GLI1	ENSG00000111087.10	chr12	57459785	57472268	+	GLI1	protein_coding	ENSG00000111087	-1	-1	GLI1	-1.4419	0.00224618	0.0102803	-1.40151	0.00413019	0.0165218
ACAN	ENSG00000157766.18	chr15	88803436	88875354	+	ACAN	protein_coding	ENSG00000157766	-1	-1	ACAN	-3.04877	1.05102e-07	1.19387e-06	-1.39989	0.000857864	0.00404995
SNED1	ENSG00000162804.14	chr2	240998618	241095568	+	SNED1	protein_coding	ENSG00000162804	-1	-1	SNED1	-1.29244	2.00465e-23	8.9999e-22	-1.39908	3.91005e-28	1.07162e-26
ATAD3C	ENSG00000215915.10	chr1	1449689	1470163	+	ATAD3C	protein_coding	ENSG00000215915	-1	-1	ATAD3C	-3.17079	2.2624e-07	2.45656e-06	-1.39574	3.41758e-05	0.000206964
LIPI	ENSG00000188992.11	chr21	14108813	14210891	-	LIPI	protein_coding	ENSG00000188992	-1	-1	LIPI	-2.73734	0.0109911	0.0388079	-1.39523	0.0465873	0.128252
PRSS45P	ENSG00000188086.15	chr3	46742092	46750891	-	PRSS45P	protein_coding	ENSG00000188086	-1	-1	PRSS45P	-3.50362	0.000603891	0.0032668	-1.38839	0.0423929	0.118836
ESYT3	ENSG00000158220.14	chr3	138434586	138481686	+	ESYT3	protein_coding	ENSG00000158220	-1	-1	ESYT3	-1.35638	7.84146e-17	2.30753e-15	-1.373	1.33131e-23	3.03088e-22
TCP10L	ENSG00000242220.9	chr21	32497967	32587373	-	TCP10L	protein_coding	ENSG00000242220	-1	-1	TCP10L	-1.42709	0.0138634	0.0466326	-1.36193	0.00863205	0.0315349
HOGA1	ENSG00000241935.9	chr10	97584323	97612802	+	HOGA1	protein_coding	ENSG00000241935	-1	-1	HOGA1	-2.27147	7.48119e-05	0.000509389	-1.35879	0.0418208	0.117544
HTR6	ENSG00000158748.4	chr1	19664875	19680966	+	HTR6	protein_coding	ENSG00000158748	-1	-1	HTR6	-1.03239	0.0469311	0.120634	-1.35404	0.0010717	0.00494212
CHRDL1	ENSG00000101938.15	chrX	110673856	110795819	-	CHRDL1	protein_coding	ENSG00000101938	-1	-1	CHRDL1	-1.77792	4.86964e-16	1.34691e-14	-1.34616	1.81441e-06	1.31138e-05
CCDC152	ENSG00000198865.10	chr5	42756818	42802439	+	CCDC152	protein_coding	ENSG00000198865	-1	-1	CCDC152	-2.14822	0.00118129	0.00588798	-1.34236	9.10375e-06	5.97196e-05
APOLD1	ENSG00000178878.12	chr12	12725917	12829975	+	APOLD1	protein_coding	ENSG00000178878	-1	-1	APOLD1	-1.1601	1.0308e-18	3.49164e-17	-1.34179	1.35969e-29	3.95151e-28
RNF165	ENSG00000141622.14	chr18	46326809	46463140	+	RNF165	protein_coding	ENSG00000141622	-1	-1	RNF165	-1.58416	3.08931e-15	7.98662e-14	-1.33974	5.03589e-13	6.50679e-12
UTF1	ENSG00000171794.4	chr10	133230217	133231558	+	UTF1	protein_coding	ENSG00000171794	-1	-1	UTF1	-2.22355	0.0200533	0.0628985	-1.33361	1.03627e-05	6.73586e-05
SCNN1A	ENSG00000111319.13	chr12	6346843	6377730	-	SCNN1A	protein_coding	ENSG00000111319	-1	-1	SCNN1A	-2.87915	2.62861e-34	1.98024e-32	-1.32119	5.55619e-07	4.27879e-06
GJA4	ENSG00000187513.9	chr1	34792999	34795747	+	GJA4	protein_coding	ENSG00000187513	-1	-1	GJA4	-1.94046	0.00896771	0.0327674	-1.31838	0.000871953	0.00410435
CYP26A1	ENSG00000095596.12	chr10	93073475	93077885	+	CYP26A1	protein_coding	ENSG00000095596	-1	-1	CYP26A1	-2.53663	0.00181787	0.00858713	-1.3183	0.0103948	0.0369181
CYP4F22	ENSG00000171954.13	chr19	15508525	15552317	+	CYP4F22	protein_coding	ENSG00000171954	-1	-1	CYP4F22	-4.46101	2.71852e-05	0.000203495	-1.31701	1.45052e-08	1.33181e-07
CDHR2	ENSG00000074276.10	chr5	176542511	176595974	+	CDHR2	protein_coding	ENSG00000074276	-1	-1	CDHR2	-1.10254	4.77005e-08	5.7003e-07	-1.29955	3.48674e-15	5.20884e-14
GPR182	ENSG00000166856.3	chr12	56994492	56998447	+	GPR182	protein_coding	ENSG00000166856	-1	-1	GPR182	-2.27146	3.63901e-06	3.22975e-05	-1.29786	0.00120911	0.00550765
GLB1L2	ENSG00000149328.15	chr11	134331874	134378341	+	GLB1L2	protein_coding	ENSG00000149328	-1	-1	GLB1L2	-1.64911	4.58279e-10	6.99433e-09	-1.29304	1.37614e-35	4.80272e-34
ADGRD1	ENSG00000111452.13	chr12	130953907	131141469	+	ADGRD1	protein_coding	ENSG00000111452	-1	-1	ADGRD1	-2.13727	3.23134e-09	4.46824e-08	-1.2917	7.03548e-09	6.61904e-08
CYP4F12	ENSG00000186204.15	chr19	15673018	15697174	+	CYP4F12	protein_coding	ENSG00000186204	-1	-1	CYP4F12	-1.48634	0.0210052	0.0652862	-1.28997	0.0228045	0.0714131
C6orf223	ENSG00000181577.16	chr6	44000580	44007612	+	C6orf223	protein_coding	ENSG00000181577	-1	-1	C6orf223	-2.8751	6.7265e-05	0.000463872	-1.27976	0.0392228	0.111516
PRSS16	ENSG00000112812.16	chr6	27247701	27256624	+	PRSS16	protein_coding	ENSG00000112812	-1	-1	PRSS16	-1.26618	2.34272e-09	3.2946e-08	-1.27937	9.63224e-07	7.22275e-06
MDH1B	ENSG00000138400.13	chr2	206737763	206765328	-	MDH1B	protein_coding	ENSG00000138400	-1	-1	MDH1B	-1.02165	0.0102568	0.0366392	-1.2792	0.00571955	0.0219791
EDIL3	ENSG00000164176.13	chr5	83940554	84384880	-	EDIL3	protein_coding	ENSG00000164176	-1	-1	EDIL3	-1.29611	6.27964e-47	7.58126e-45	-1.26354	3.95285e-44	1.71304e-42
PDE9A	ENSG00000160191.18	chr21	42653621	42775509	+	PDE9A	protein_coding	ENSG00000160191	-1	-1	PDE9A	-1.24253	2.42357e-05	0.000183273	-1.26118	1.43837e-17	2.48223e-16
PKIB	ENSG00000135549.15	chr6	122471934	122726373	+	PKIB	protein_coding	ENSG00000135549	-1	-1	PKIB	-4.0649	3.98856e-16	1.11452e-14	-1.25275	0.0132713	0.0454702
DIO2	ENSG00000211448.12	chr14	80197527	80387757	-	DIO2	protein_coding	ENSG00000211448	-1	-1	DIO2	-5.56508	0	0	-1.25263	6.36755e-33	2.07236e-31
DLX3	ENSG00000064195.7	chr17	49990005	49995224	-	DLX3	protein_coding	ENSG00000064195	-1	-1	DLX3	-2.9623	7.0609e-08	8.21634e-07	-1.2526	0.0218365	0.0687866
CYP26C1	ENSG00000187553.10	chr10	93060798	93069540	+	CYP26C1	protein_coding	ENSG00000187553	-1	-1	CYP26C1	-1.35227	0.00131558	0.00647425	-1.24449	6.92135e-05	0.000398424
STK32A	ENSG00000169302.16	chr5	147234963	147387855	+	STK32A	protein_coding	ENSG00000169302	-1	-1	STK32A	-2.67032	4.25782e-24	2.02499e-22	-1.24213	0.000402256	0.00202337
CHAD	ENSG00000136457.10	chr17	50464496	50468906	-	CHAD	protein_coding	ENSG00000136457	-1	-1	CHAD	-1.03274	0.026134	0.0774623	-1.24149	0.0144821	0.0489492
SLC7A4	ENSG00000099960.13	chr22	21028718	21032840	-	SLC7A4	protein_coding	ENSG00000099960	-1	-1	SLC7A4	-1.13261	0.0281821	0.0821814	-1.23623	0.00404834	0.016232
H3C12	ENSG00000197153.4	chr6	27890382	27893106	-	H3C12	protein_coding	ENSG00000197153	-1	-1	H3C12	-1.44901	2.05476e-14	4.87998e-13	-1.23337	0.000766345	0.00365179
CA11	ENSG00000063180.9	chr19	48637946	48646187	-	CA11	protein_coding	ENSG00000063180	-1	-1	CA11	-1.1944	0.000103391	0.00068144	-1.23159	0.000433887	0.00216719
RASAL1	ENSG00000111344.11	chr12	113098819	113136239	-	RASAL1	protein_coding	ENSG00000111344	-1	-1	RASAL1	-1.07511	0.00353805	0.0151458	-1.23147	3.53393e-06	2.46721e-05
USH1G	ENSG00000182040.9	chr17	74916083	74923256	-	USH1G	protein_coding	ENSG00000182040	-1	-1	USH1G	-2.02711	3.1293e-05	0.000230939	-1.22778	2.58987e-06	1.83704e-05
SGK2	ENSG00000101049.17	chr20	43558968	43588237	+	SGK2	protein_coding	ENSG00000101049	-1	-1	SGK2	-1.30983	0.00030498	0.00178713	-1.21472	5.92676e-05	0.000344862
P2RX6	ENSG00000099957.16	chr22	21009808	21028830	+	P2RX6	protein_coding	ENSG00000099957	-1	-1	P2RX6	-2.50528	3.01588e-16	8.48388e-15	-1.21218	6.55828e-06	4.40161e-05
C3orf20	ENSG00000131379.10	chr3	14675141	14773036	+	C3orf20	protein_coding	ENSG00000131379	-1	-1	C3orf20	-1.55351	0.000644041	0.0034562	-1.21198	0.00821406	0.0301919
LCN2	ENSG00000148346.12	chr9	128149071	128153453	+	LCN2	protein_coding	ENSG00000148346	-1	-1	LCN2	-2.70993	8.15987e-07	8.13546e-06	-1.20703	0.00731811	0.0273749
CD226	ENSG00000150637.9	chr18	69831158	69961803	-	CD226	protein_coding	ENSG00000150637	-1	-1	CD226	-1.43178	8.84501e-05	0.000592294	-1.19346	0.00102861	0.00475812
VWDE	ENSG00000146530.14	chr7	12330885	12403941	-	VWDE	protein_coding	ENSG00000146530	-1	-1	VWDE	-1.51746	1.62775e-06	1.54012e-05	-1.19142	8.99121e-05	0.000508561
FKBP7	ENSG00000079150.18	chr2	178463664	178478600	-	FKBP7	protein_coding	ENSG00000079150	-1	-1	FKBP7	-1.98527	8.43797e-20	3.06789e-18	-1.18384	1.54578e-09	1.52422e-08
PDGFRL	ENSG00000104213.13	chr8	17576433	17644071	+	PDGFRL	protein_coding	ENSG00000104213	-1	-1	PDGFRL	-1.42517	2.36539e-06	2.17677e-05	-1.18064	0.00951331	0.0342321
KCNQ4	ENSG00000117013.17	chr1	40783787	40840452	+	KCNQ4	protein_coding	ENSG00000117013	-1	-1	KCNQ4	-1.93997	1.50216e-06	1.43137e-05	-1.1747	2.44121e-06	1.73574e-05
C11orf71	ENSG00000180425.11	chr11	114391443	114400511	-	C11orf71	protein_coding	ENSG00000180425	-1	-1	C11orf71	-1.10159	4.31759e-07	4.49878e-06	-1.1703	6.0378e-07	4.63119e-06
CPZ	ENSG00000109625.19	chr4	8592660	8619759	+	CPZ	protein_coding	ENSG00000109625	-1	-1	CPZ	-2.10289	1.1726e-20	4.50696e-19	-1.16968	1.27934e-07	1.06146e-06
OTOF	ENSG00000115155.17	chr2	26457203	26558698	-	OTOF	protein_coding	ENSG00000115155	-1	-1	OTOF	-1.27521	1.17702e-05	9.43297e-05	-1.16861	1.37873e-05	8.82327e-05
KCNT1	ENSG00000107147.13	chr9	135702185	135795508	+	KCNT1	protein_coding	ENSG00000107147	-1	-1	KCNT1	-1.45395	1.24297e-10	2.00081e-09	-1.16817	7.53144e-13	9.59893e-12
EMID1	ENSG00000186998.16	chr22	29205896	29259597	+	EMID1	protein_coding	ENSG00000186998	-1	-1	EMID1	-1.19579	9.74122e-06	7.94377e-05	-1.1661	3.15993e-11	3.59198e-10
TGM4	ENSG00000163810.12	chr3	44874608	44914990	+	TGM4	protein_coding	ENSG00000163810	-1	-1	TGM4	-1.41678	0.000307131	0.00179778	-1.16518	0.000406177	0.00204153
IDH1	ENSG00000138413.13	chr2	208236227	208266074	-	IDH1	protein_coding	ENSG00000138413	-1	-1	IDH1	-1.00614	7.61088e-30	4.90889e-28	-1.1625	1.09853e-25	2.72192e-24
MLXIPL	ENSG00000009950.16	chr7	73593194	73624543	-	MLXIPL	protein_coding	ENSG00000009950	-1	-1	MLXIPL	-1.54988	0.000369205	0.00211383	-1.16183	0.000279583	0.00145426
ADAM32	ENSG00000197140.15	chr8	39106990	39284917	+	ADAM32	protein_coding	ENSG00000197140	-1	-1	ADAM32	-1.04251	1.94807e-07	2.13867e-06	-1.1618	3.16521e-11	3.59674e-10
PVALEF	ENSG00000225180.8	chr17	81165507	81183166	+	PVALEF	protein_coding	ENSG00000225180	-1	-1	PVALEF	-2.68628	0.000151365	0.000956459	-1.15972	0.0282682	0.0852804
TMEM37	ENSG00000171227.7	chr2	119429901	119438504	+	TMEM37	protein_coding	ENSG00000171227	-1	-1	TMEM37	-2.58147	3.82911e-12	7.20076e-11	-1.15591	0.00300228	0.0124959
RASGRP2	ENSG00000068831.19	chr11	64726911	64745456	-	RASGRP2	protein_coding	ENSG00000068831	-1	-1	RASGRP2	-1.02842	0.000721005	0.00382239	-1.15522	5.88798e-06	3.98599e-05
LPCAT2	ENSG00000087253.13	chr16	55509072	55586666	+	LPCAT2	protein_coding	ENSG00000087253	-1	-1	LPCAT2	-1.78754	6.61999e-30	4.28445e-28	-1.15466	4.05473e-14	5.65799e-13
COL23A1	ENSG00000050767.17	chr5	178237618	178590393	-	COL23A1	protein_coding	ENSG00000050767	-1	-1	COL23A1	-2.40501	7.92611e-11	1.30372e-09	-1.15214	2.63365e-07	2.10525e-06
NOD2	ENSG00000167207.13	chr16	50693588	50734041	+	NOD2	protein_coding	ENSG00000167207	-1	-1	NOD2	-2.19422	0.000821436	0.004292	-1.14866	0.0374929	0.10747
ECRG4	ENSG00000119147.10	chr2	106063246	106078155	+	ECRG4	protein_coding	ENSG00000119147	-1	-1	ECRG4	-1.29682	0.049163	0.125046	-1.1479	0.0179783	0.0587934
RTKN2	ENSG00000182010.11	chr10	62183035	62268844	-	RTKN2	protein_coding	ENSG00000182010	-1	-1	RTKN2	-1.61809	2.97819e-18	9.73699e-17	-1.14707	3.38559e-05	0.000205111
AR	ENSG00000169083.17	chrX	67544021	67730619	+	AR	protein_coding	ENSG00000169083	-1	-1	AR	-1.22895	9.56692e-09	1.24951e-07	-1.14136	7.4114e-26	1.84336e-24
SLC16A4	ENSG00000168679.18	chr1	110362851	110391082	-	SLC16A4	protein_coding	ENSG00000168679	-1	-1	SLC16A4	-1.56138	1.34368e-32	9.53149e-31	-1.13711	1.64923e-21	3.44396e-20
SULT1A2	ENSG00000197165.11	chr16	28591943	28597050	-	SULT1A2	protein_coding	ENSG00000197165	-1	-1	SULT1A2	-1.68512	0.00194786	0.00911994	-1.13692	0.00215775	0.00929452
XAF1	ENSG00000132530.17	chr17	6755447	6775647	+	XAF1	protein_coding	ENSG00000132530	-1	-1	XAF1	-1.7462	4.60191e-06	3.99673e-05	-1.13543	0.00444113	0.0176317
DMGDH	ENSG00000132837.15	chr5	78997564	79236038	-	DMGDH	protein_coding	ENSG00000132837	-1	-1	DMGDH	-1.36364	0.00024582	0.00147371	-1.12707	0.000121756	0.000674148
TMEM45B	ENSG00000151715.8	chr11	129815848	129860003	+	TMEM45B	protein_coding	ENSG00000151715	-1	-1	TMEM45B	-1.5612	0.00244741	0.0110509	-1.12471	0.00586267	0.0224633
PIGZ	ENSG00000119227.8	chr3	196946356	196969060	-	PIGZ	protein_coding	ENSG00000119227	-1	-1	PIGZ	-1.32124	4.30555e-15	1.0899e-13	-1.12414	4.15458e-13	5.39165e-12
OPN3	ENSG00000054277.14	chr1	241590102	241677376	-	OPN3	protein_coding	ENSG00000054277	-1	-1	OPN3	-1.29163	5.00977e-11	8.40547e-10	-1.12312	5.34031e-08	4.63722e-07
GUCA1B	ENSG00000112599.9	chr6	42183284	42194956	-	GUCA1B	protein_coding	ENSG00000112599	-1	-1	GUCA1B	-1.3362	0.013701	0.0462106	-1.12193	0.0457931	0.126498
CCL28	ENSG00000151882.11	chr5	43376645	43412391	-	CCL28	protein_coding	ENSG00000151882	-1	-1	CCL28	-1.14948	0.00203598	0.00945264	-1.12092	0.000376627	0.00190467
NTN5	ENSG00000142233.11	chr19	48661407	48673081	-	NTN5	protein_coding	ENSG00000142233	-1	-1	NTN5	-2.37362	2.95077e-06	2.66667e-05	-1.12035	0.0100921	0.0359872
COL8A2	ENSG00000171812.13	chr1	36095239	36125222	-	COL8A2	protein_coding	ENSG00000171812	-1	-1	COL8A2	-1.52963	1.28981e-11	2.30471e-10	-1.12009	4.30854e-22	9.22623e-21
DNAJB13	ENSG00000187726.8	chr11	73950319	73970366	+	DNAJB13	protein_coding	ENSG00000187726	-1	-1	DNAJB13	-1.19794	0.00981688	0.0353241	-1.11819	0.00236913	0.0100819
PRKN	ENSG00000185345.22	chr6	161347417	162727771	-	PRKN	protein_coding	ENSG00000185345	-1	-1	PRKN	-1.38034	0.000763915	0.00402214	-1.11756	0.00273894	0.0115086
ARHGAP28	ENSG00000088756.12	chr18	6729718	6915716	+	ARHGAP28	protein_coding	ENSG00000088756	-1	-1	ARHGAP28	-1.78281	1.60882e-23	7.24873e-22	-1.11616	1.76128e-09	1.72789e-08
ITGB8	ENSG00000105855.10	chr7	20330702	20415754	+	ITGB8	protein_coding	ENSG00000105855	-1	-1	ITGB8	-2.2938	1.99995e-79	5.88533e-77	-1.11294	3.46801e-13	4.52552e-12
CDHR4	ENSG00000187492.9	chr3	49790732	49799873	-	CDHR4	protein_coding	ENSG00000187492	-1	-1	CDHR4	-1.83316	1.80615e-05	0.00014007	-1.11288	0.000309123	0.00159276
SKIDA1	ENSG00000180592.17	chr10	21513475	21526368	-	SKIDA1	protein_coding	ENSG00000180592	-1	-1	SKIDA1	-1.15439	0.000935521	0.00480806	-1.11177	0.00340641	0.0139722
COLEC12	ENSG00000158270.12	chr18	316737	500722	-	COLEC12	protein_coding	ENSG00000158270	-1	-1	COLEC12	-4.30313	1.25901e-97	5.92788e-95	-1.10938	5.9361e-07	4.55638e-06
MXD3	ENSG00000213347.10	chr5	177301461	177312757	-	MXD3	protein_coding	ENSG00000213347	-1	-1	MXD3	-1.11665	7.60634e-12	1.38947e-10	-1.10427	1.38021e-10	1.49042e-09
PLGLB1	ENSG00000183281.14	chr2	87002559	87021852	-	PLGLB1	protein_coding	ENSG00000183281	-1	-1	PLGLB1	-1.21621	0.0203751	0.0637063	-1.10417	0.0163641	0.0542662
CARMIL3	ENSG00000186648.15	chr14	24052009	24069729	+	CARMIL3	protein_coding	ENSG00000186648	-1	-1	CARMIL3	-1.81229	3.62216e-08	4.39408e-07	-1.09941	0.00185913	0.0081386
NPC1L1	ENSG00000015520.14	chr7	44512535	44541315	-	NPC1L1	protein_coding	ENSG00000015520	-1	-1	NPC1L1	-2.5861	1.1455e-07	1.29445e-06	-1.09335	0.0073028	0.027327
SSUH2	ENSG00000125046.15	chr3	8619400	8745040	-	SSUH2	protein_coding	ENSG00000125046	-1	-1	SSUH2	-1.31359	1.18343e-05	9.48029e-05	-1.08603	0.000185696	0.000996409
DEGS2	ENSG00000168350.8	chr14	100143957	100159645	-	DEGS2	protein_coding	ENSG00000168350	-1	-1	DEGS2	-1.72027	6.04403e-05	0.000421359	-1.08595	0.00318755	0.0131569
IL20RB	ENSG00000174564.13	chr3	136946230	137011085	+	IL20RB	protein_coding	ENSG00000174564	-1	-1	IL20RB	-1.37157	1.21774e-05	9.72825e-05	-1.07969	7.94119e-06	5.25451e-05
RGS6	ENSG00000182732.18	chr14	71932429	72566530	+	RGS6	protein_coding	ENSG00000182732	-1	-1	RGS6	-1.93704	2.38526e-05	0.000180703	-1.07597	0.016767	0.0554202
CLUL1	ENSG00000079101.16	chr18	596988	650334	+	CLUL1	protein_coding	ENSG00000079101	-1	-1	CLUL1	-1.06569	0.00336555	0.0145129	-1.07567	0.00190288	0.00830572
VAT1L	ENSG00000171724.3	chr16	77788564	77980107	+	VAT1L	protein_coding	ENSG00000171724	-1	-1	VAT1L	-1.23994	4.78894e-16	1.32636e-14	-1.07499	1.29872e-07	1.07699e-06
TIAM2	ENSG00000146426.18	chr6	154995354	155257662	+	TIAM2	protein_coding	ENSG00000146426	-1	-1	TIAM2	-1.46082	3.30694e-34	2.47639e-32	-1.07353	1.19177e-19	2.28639e-18
RARRES2	ENSG00000106538.10	chr7	150338317	150341662	-	RARRES2	protein_coding	ENSG00000106538	-1	-1	RARRES2	-2.6074	1.03907e-23	4.80231e-22	-1.06978	1.69699e-09	1.66881e-08
SHISA2	ENSG00000180730.4	chr13	26044597	26051031	-	SHISA2	protein_coding	ENSG00000180730	-1	-1	SHISA2	-1.4066	6.26205e-06	5.30051e-05	-1.06836	0.00847975	0.0310338
KEL	ENSG00000197993.9	chr7	142941114	142962363	-	KEL	protein_coding	ENSG00000197993	-1	-1	KEL	-2.28464	5.68547e-06	4.85831e-05	-1.06738	0.00315674	0.0130444
MEST	ENSG00000106484.16	chr7	130486171	130506465	+	MEST	protein_coding	ENSG00000106484	-1	-1	MEST	-1.10873	7.36326e-113	4.78193e-110	-1.06411	3.26716e-96	3.54909e-94
SREBF1	ENSG00000072310.17	chr17	17810399	17837011	-	SREBF1	protein_coding	ENSG00000072310	-1	-1	SREBF1	-1.89607	2.55985e-60	4.52685e-58	-1.05822	1.36248e-21	2.8506e-20
ATP6AP1L	ENSG00000205464.12	chr5	82279462	82386977	+	ATP6AP1L	protein_coding	ENSG00000205464	-1	-1	ATP6AP1L	-1.10416	3.76523e-05	0.000273899	-1.0568	5.26311e-09	4.99311e-08
HK3	ENSG00000160883.11	chr5	176880869	176899346	-	HK3	protein_coding	ENSG00000160883	-1	-1	HK3	-1.32338	0.000870371	0.00451947	-1.05666	0.00454161	0.0179812
CCDC194	ENSG00000269720.2	chr19	17390509	17394158	-	CCDC194	protein_coding	ENSG00000269720	-1	-1	CCDC194	-3.24933	0.00325549	0.0141029	-1.05065	0.000829685	0.00393049
SAMD11	ENSG00000187634.12	chr1	923928	944581	+	SAMD11	protein_coding	ENSG00000187634	-1	-1	SAMD11	-1.2194	7.43699e-17	2.19365e-15	-1.05028	1.17973e-13	1.59138e-12
SHF	ENSG00000138606.19	chr15	45167214	45201175	-	SHF	protein_coding	ENSG00000138606	-1	-1	SHF	-1.68834	2.06153e-19	7.31182e-18	-1.04919	1.95713e-13	2.59836e-12
SSBP2	ENSG00000145687.16	chr5	81413021	81751797	-	SSBP2	protein_coding	ENSG00000145687	-1	-1	SSBP2	-1.19198	2.99823e-20	1.12149e-18	-1.04844	1.54439e-08	1.41129e-07
DDO	ENSG00000203797.10	chr6	110391771	110415575	-	DDO	protein_coding	ENSG00000203797	-1	-1	DDO	-1.22018	0.00242528	0.0109694	-1.04375	0.0121714	0.0422221
PAX7	ENSG00000009709.12	chr1	18630846	18748866	+	PAX7	protein_coding	ENSG00000009709	-1	-1	PAX7	-3.40716	6.10349e-06	5.17327e-05	-1.04265	0.01376	0.0468463
CEBPD	ENSG00000221869.5	chr8	47736913	47738164	-	CEBPD	protein_coding	ENSG00000221869	-1	-1	CEBPD	-1.88599	2.12755e-17	6.57411e-16	-1.04226	3.27266e-06	2.29604e-05
PABPC5	ENSG00000174740.8	chrX	91434595	91438584	+	PABPC5	protein_coding	ENSG00000174740	-1	-1	PABPC5	-1.29886	0.00634158	0.0246663	-1.04158	0.0115745	0.0404511
ASCL5	ENSG00000232237.3	chr1	201113953	201127184	-	ASCL5	protein_coding	ENSG00000232237	-1	-1	ASCL5	-2.4925	0.000425251	0.00240041	-1.04113	0.0404888	0.114447
CPA4	ENSG00000128510.12	chr7	130293134	130324180	+	CPA4	protein_coding	ENSG00000128510	-1	-1	CPA4	-1.13876	3.34106e-55	5.20032e-53	-1.04066	9.6027e-39	3.62933e-37
BACH2	ENSG00000112182.15	chr6	89926528	90296908	-	BACH2	protein_coding	ENSG00000112182	-1	-1	BACH2	-1.14396	0.000646173	0.00346666	-1.03984	0.000310543	0.00159907
PLAC9	ENSG00000189129.14	chr10	80131682	80145359	+	PLAC9	protein_coding	ENSG00000189129	-1	-1	PLAC9	-1.09075	0.0154644	0.0509532	-1.03982	0.0163528	0.0542382
KRT5	ENSG00000186081.12	chr12	52514575	52520530	-	KRT5	protein_coding	ENSG00000186081	-1	-1	KRT5	-3.7236	1.16612e-07	1.3151e-06	-1.03675	1.85311e-05	0.000116128
AC099489.1	ENSG00000188897.9	chr16	11359845	11527245	-	AC099489.1	protein_coding	ENSG00000188897	-1	-1	AC099489.1	-1.19166	0.000750722	0.0039632	-1.03138	0.00292782	0.0122201
PBX1	ENSG00000185630.18	chr1	164555584	164899296	+	PBX1	protein_coding	ENSG00000185630	-1	-1	PBX1	-2.55951	7.81706e-39	7.1122e-37	-1.03065	1.39878e-06	1.02773e-05
CHP2	ENSG00000166869.3	chr16	23755026	23758935	+	CHP2	protein_coding	ENSG00000166869	-1	-1	CHP2	-2.26522	0.00551765	0.0219465	-1.01511	0.0403016	0.113977
NPTX2	ENSG00000106236.4	chr7	98617285	98629869	+	NPTX2	protein_coding	ENSG00000106236	-1	-1	NPTX2	-2.20321	0.00217376	0.00999378	-1.00408	6.6077e-20	1.28648e-18
MOXD1	ENSG00000079931.15	chr6	132296055	132401475	-	MOXD1	protein_coding	ENSG00000079931	-1	-1	MOXD1	-2.16275	9.46603e-63	1.8285e-60	-1.00295	3.42958e-10	3.58315e-09

## Sheet: Upregulated in Both (MB24,MB52)
	ensembl	chrom	start	end	strand	genesymbol	description	ensgid	cutoff_1_0.05.MB24_T	cutoff_1_0.05.MB52_T	symbol	MB24_T_FC	MB24_T_pVal	MB24_T_pAdj	MB52_T_FC	MB52_T_pVal	MB52_T_pAdj
PRR9	ENSG00000203783.5	chr1	153217584	153219310	+	PRR9	protein_coding	ENSG00000203783	1	1	PRR9	4.06856	1.09711e-74	3.01641e-72	6.49941	3.97497e-79	3.38709e-77
NAV3	ENSG00000067798.16	chr12	77324641	78213010	+	NAV3	protein_coding	ENSG00000067798	1	1	NAV3	1.25017	9.7519e-39	8.8512e-37	6.26021	0	0
OPCML	ENSG00000183715.13	chr11	132414977	133532519	-	OPCML	protein_coding	ENSG00000183715	1	1	OPCML	1.53444	1.37118e-11	2.44431e-10	6.24262	2.85695e-66	1.94451e-64
SLC28A3	ENSG00000197506.8	chr9	84275457	84340758	-	SLC28A3	protein_coding	ENSG00000197506	1	1	SLC28A3	1.38178	7.2527e-08	8.42391e-07	5.9482	1.22903e-37	4.53027e-36
KRTAP2-3	ENSG00000212724.3	chr17	41059240	41060114	-	KRTAP2-3	protein_coding	ENSG00000212724	1	1	KRTAP2-3	3.41686	1.66441e-79	4.93649e-77	5.62002	8.51382e-98	9.46795e-96
ABCC9	ENSG00000069431.11	chr12	21797401	21942529	-	ABCC9	protein_coding	ENSG00000069431	1	1	ABCC9	2.79549	1.25639e-45	1.44568e-43	5.46158	1.79158e-54	9.651e-53
LAMC2	ENSG00000058085.15	chr1	183186238	183245127	+	LAMC2	protein_coding	ENSG00000058085	1	1	LAMC2	1.59837	1.01534e-90	4.02578e-88	5.35162	0	0
PTPRR	ENSG00000153233.13	chr12	70638073	70920738	-	PTPRR	protein_coding	ENSG00000153233	1	1	PTPRR	1.27317	1.05759e-10	1.71634e-09	5.24635	5.11937e-49	2.48441e-47
SAMD3	ENSG00000164483.17	chr6	130144315	130365425	-	SAMD3	protein_coding	ENSG00000164483	1	1	SAMD3	2.54912	1.13202e-20	4.35992e-19	5.23872	1.52477e-22	3.32811e-21
INHBA	ENSG00000122641.11	chr7	41667168	41705834	-	INHBA	protein_coding	ENSG00000122641	1	1	INHBA	1.13342	5.25169e-19	1.8215e-17	5.22739	3.20149e-85	2.98376e-83
DSCAM	ENSG00000171587.15	chr21	40010999	40847158	-	DSCAM	protein_coding	ENSG00000171587	1	1	DSCAM	1.47075	1.43257e-13	3.14638e-12	5.18223	9.52419e-36	3.33458e-34
C11orf87	ENSG00000185742.7	chr11	109422190	109429167	+	C11orf87	protein_coding	ENSG00000185742	1	1	C11orf87	1.42258	5.15747e-53	7.38656e-51	5.08217	6.93964e-120	1.12704e-117
HMGA2	ENSG00000149948.13	chr12	65824131	65966295	+	HMGA2	protein_coding	ENSG00000149948	1	1	HMGA2	3.78426	1.701e-185	4.57653e-182	5.0091	2.04227e-90	2.07426e-88
VEGFC	ENSG00000150630.4	chr4	176683538	176792922	-	VEGFC	protein_coding	ENSG00000150630	1	1	VEGFC	1.39909	1.4925e-89	5.62179e-87	4.98103	1.66992e-150	4.05802e-148
RGS4	ENSG00000117152.13	chr1	163068775	163076802	+	RGS4	protein_coding	ENSG00000117152	1	1	RGS4	1.50293	9.4108e-65	1.93703e-62	4.69123	0	0
KRTAP1-5	ENSG00000221852.5	chr17	41026026	41027208	-	KRTAP1-5	protein_coding	ENSG00000221852	1	1	KRTAP1-5	3.49436	1.56953e-11	2.7834e-10	4.66864	0.000314582	0.00161758
BMPER	ENSG00000164619.10	chr7	33904308	34156427	+	BMPER	protein_coding	ENSG00000164619	1	1	BMPER	2.38193	2.31431e-32	1.6294e-30	4.47122	3.58291e-16	5.67831e-15
TMEM200A	ENSG00000164484.11	chr6	130365734	130443063	+	TMEM200A	protein_coding	ENSG00000164484	1	1	TMEM200A	3.58541	3.12929e-143	4.20968e-140	4.37602	2.40238e-160	6.62291e-158
DSC3	ENSG00000134762.17	chr18	30989365	31042815	-	DSC3	protein_coding	ENSG00000134762	1	1	DSC3	1.28896	1.25377e-14	3.01377e-13	4.36309	4.42401e-147	1.03667e-144
CSMD3	ENSG00000164796.18	chr8	112222928	113436939	-	CSMD3	protein_coding	ENSG00000164796	1	1	CSMD3	1.72383	1.00738e-46	1.2046e-44	4.33036	5.99624e-239	3.85711e-236
ESM1	ENSG00000164283.13	chr5	54977867	55022671	-	ESM1	protein_coding	ENSG00000164283	1	1	ESM1	3.39561	9.93572e-125	8.70346e-122	4.30641	4.39703e-104	5.36241e-102
KRTAP4-12	ENSG00000213416.4	chr17	41123091	41124182	-	KRTAP4-12	protein_coding	ENSG00000213416	1	1	KRTAP4-12	3.10427	2.88673e-12	5.51671e-11	4.29213	0.000694253	0.00333787
VSTM1	ENSG00000189068.11	chr19	54040825	54063953	-	VSTM1	protein_coding	ENSG00000189068	1	1	VSTM1	2.8001	6.17155e-35	4.77338e-33	4.25167	3.91733e-13	5.09361e-12
SERPINE1	ENSG00000106366.9	chr7	101127104	101139247	+	SERPINE1	protein_coding	ENSG00000106366	1	1	SERPINE1	1.55366	1.25944e-113	8.78504e-111	3.84346	0	0
TNFAIP3	ENSG00000118503.15	chr6	137867214	137883312	+	TNFAIP3	protein_coding	ENSG00000118503	1	1	TNFAIP3	1.92086	1.20999e-09	1.75228e-08	3.68357	2.82862e-30	8.44364e-29
ZNF804A	ENSG00000170396.8	chr2	184598529	184939492	+	ZNF804A	protein_coding	ENSG00000170396	1	1	ZNF804A	2.94687	5.3141e-46	6.1971e-44	3.55864	5.96695e-45	2.64172e-43
TBX3	ENSG00000135111.16	chr12	114670255	114684175	-	TBX3	protein_coding	ENSG00000135111	1	1	TBX3	1.49461	2.37131e-92	9.92445e-90	3.45148	0	0
ITGA6	ENSG00000091409.15	chr2	172427354	172506459	+	ITGA6	protein_coding	ENSG00000091409	1	1	ITGA6	2.20593	1.21963e-150	2.08817e-147	3.32596	0	0
MDM2	ENSG00000135679.25	chr12	68808177	68850686	+	MDM2	protein_coding	ENSG00000135679	1	1	MDM2	1.76877	1.59054e-72	4.18958e-70	3.32572	7.48057e-251	5.11266e-248
CMBL	ENSG00000164237.9	chr5	10275875	10307902	-	CMBL	protein_coding	ENSG00000164237	1	1	CMBL	1.26121	5.19217e-38	4.55882e-36	3.29568	7.23568e-78	6.00946e-76
FAS	ENSG00000026103.22	chr10	88990531	89017059	+	FAS	protein_coding	ENSG00000026103	1	1	FAS	1.73169	2.65748e-62	5.08117e-60	3.26611	7.55114e-188	2.81503e-185
ADAMTS1	ENSG00000154734.15	chr21	26835755	26845409	-	ADAMTS1	protein_coding	ENSG00000154734	1	1	ADAMTS1	2.22443	9.99923e-232	6.27735e-228	3.25933	0	0
HDAC9	ENSG00000048052.21	chr7	18086949	19002416	+	HDAC9	protein_coding	ENSG00000048052	1	1	HDAC9	1.44443	3.21653e-41	3.16337e-39	3.22531	6.07266e-125	1.04359e-122
ACER2	ENSG00000177076.6	chr9	19409009	19452505	+	ACER2	protein_coding	ENSG00000177076	1	1	ACER2	2.07215	3.01919e-31	2.04908e-29	3.22463	2.79093e-65	1.86096e-63
NEFL	ENSG00000277586.2	chr8	24950955	24957110	-	NEFL	protein_coding	ENSG00000277586	1	1	NEFL	1.05919	0.0234127	0.0710624	3.16447	4.10031e-13	5.3252e-12
GSDMC	ENSG00000147697.9	chr8	129748196	129786624	-	GSDMC	protein_coding	ENSG00000147697	1	1	GSDMC	2.47079	6.83455e-17	2.0207e-15	3.11937	0.000602301	0.0029351
UCN2	ENSG00000145040.4	chr3	48561718	48563781	-	UCN2	protein_coding	ENSG00000145040	1	1	UCN2	1.1198	6.29807e-11	1.05015e-09	3.05105	3.17027e-68	2.2463e-66
TBX2	ENSG00000121068.14	chr17	61399843	61409466	+	TBX2	protein_coding	ENSG00000121068	1	1	TBX2	1.91974	1.62439e-63	3.23736e-61	2.98234	5.73609e-69	4.12672e-67
ARHGAP22	ENSG00000128805.14	chr10	48446034	48656265	-	ARHGAP22	protein_coding	ENSG00000128805	1	1	ARHGAP22	1.19819	7.94695e-34	5.89248e-32	2.96215	9.96329e-145	2.25418e-142
AOX1	ENSG00000138356.14	chr2	200586014	200677064	+	AOX1	protein_coding	ENSG00000138356	1	1	AOX1	1.66869	5.5581e-87	1.93849e-84	2.93033	1.03668e-98	1.18088e-96
ADRB2	ENSG00000169252.5	chr5	148825245	148828687	+	ADRB2	protein_coding	ENSG00000169252	1	1	ADRB2	2.59743	3.92405e-43	4.17534e-41	2.90486	1.5875e-40	6.34344e-39
NTSR1	ENSG00000101188.5	chr20	62708836	62762771	+	NTSR1	protein_coding	ENSG00000101188	1	1	NTSR1	1.94786	1.41279e-23	6.41923e-22	2.89264	1.99328e-83	1.8064e-81
PDCD1LG2	ENSG00000197646.8	chr9	5510531	5571282	+	PDCD1LG2	protein_coding	ENSG00000197646	1	1	PDCD1LG2	1.31556	5.51137e-28	3.27957e-26	2.85814	1.59341e-44	6.98841e-43
NGF	ENSG00000134259.4	chr1	115285917	115338249	-	NGF	protein_coding	ENSG00000134259	1	1	NGF	2.00531	1.71504e-41	1.7045e-39	2.81442	6.40727e-36	2.2505e-34
AGTR1	ENSG00000144891.17	chr3	148697784	148743008	+	AGTR1	protein_coding	ENSG00000144891	1	1	AGTR1	1.8111	1.10827e-14	2.67769e-13	2.81096	0.0113729	0.0398525
PRSS3	ENSG00000010438.16	chr9	33750466	33799231	+	PRSS3	protein_coding	ENSG00000010438	1	1	PRSS3	1.86743	9.32863e-15	2.27431e-13	2.77822	1.26389e-67	8.82193e-66
KCNK2	ENSG00000082482.13	chr1	215005775	215237093	+	KCNK2	protein_coding	ENSG00000082482	1	1	KCNK2	2.3134	2.82301e-26	1.54781e-24	2.77433	2.73557e-11	3.12803e-10
KCNQ5	ENSG00000185760.15	chr6	72621792	73198851	+	KCNQ5	protein_coding	ENSG00000185760	1	1	KCNQ5	1.52772	7.91454e-40	7.45293e-38	2.72869	3.66345e-108	4.73162e-106
LCE1F	ENSG00000240386.3	chr1	152776372	152776728	+	LCE1F	protein_coding	ENSG00000240386	1	1	LCE1F	2.3946	1.19618e-05	9.57022e-05	2.70703	0.0496351	0.134829
CT62	ENSG00000225362.9	chr15	71110244	71115500	-	CT62	protein_coding	ENSG00000225362	1	1	CT62	1.14736	7.27059e-05	0.000497026	2.70699	0.0406143	0.114743
CHST2	ENSG00000175040.6	chr3	143119771	143124014	+	CHST2	protein_coding	ENSG00000175040	1	1	CHST2	1.77605	2.5711e-34	1.9486e-32	2.70199	3.53551e-54	1.87679e-52
KITLG	ENSG00000049130.16	chr12	88492793	88580851	-	KITLG	protein_coding	ENSG00000049130	1	1	KITLG	2.15648	3.39766e-106	1.82828e-103	2.66223	5.6431e-146	1.2946e-143
ANTXR2	ENSG00000163297.17	chr4	79901146	80125454	-	ANTXR2	protein_coding	ENSG00000163297	1	1	ANTXR2	1.66465	4.26305e-90	1.63853e-87	2.66182	2.28826e-150	5.51976e-148
MYO10	ENSG00000145555.15	chr5	16661907	16936288	-	MYO10	protein_coding	ENSG00000145555	1	1	MYO10	1.14298	6.87626e-81	2.10576e-78	2.58763	0	0
GATA3	ENSG00000107485.18	chr10	8045378	8075198	+	GATA3	protein_coding	ENSG00000107485	1	1	GATA3	1.11625	1.37372e-21	5.60604e-20	2.57668	9.16157e-59	5.46463e-57
FN1	ENSG00000115414.20	chr2	215360440	215436073	-	FN1	protein_coding	ENSG00000115414	1	1	FN1	1.11226	3.41172e-27	1.96498e-25	2.54636	4.97526e-126	8.77519e-124
PHLDA1	ENSG00000139289.13	chr12	76025447	76033932	-	PHLDA1	protein_coding	ENSG00000139289	1	1	PHLDA1	1.06187	3.44167e-60	6.05782e-58	2.53311	0	0
MAST4	ENSG00000069020.18	chr5	66596361	67169595	+	MAST4	protein_coding	ENSG00000069020	1	1	MAST4	1.14926	3.27064e-42	3.32062e-40	2.52264	3.54917e-154	9.09641e-152
MARCHF4	ENSG00000144583.5	chr2	216257865	216372483	-	MARCHF4	protein_coding	ENSG00000144583	1	1	MARCHF4	1.67401	1.48536e-216	6.21656e-213	2.51268	0	0
SMURF2	ENSG00000108854.16	chr17	64542282	64662307	-	SMURF2	protein_coding	ENSG00000108854	1	1	SMURF2	2.01457	2.17187e-137	2.40611e-134	2.48319	1.87678e-198	8.4342e-196
MC5R	ENSG00000176136.6	chr18	13824149	13827323	+	MC5R	protein_coding	ENSG00000176136	1	1	MC5R	3.09458	2.49483e-11	4.32854e-10	2.43661	0.0015427	0.00685679
FLNC	ENSG00000128591.15	chr7	128830377	128859274	+	FLNC	protein_coding	ENSG00000128591	1	1	FLNC	1.78171	4.25701e-93	1.82215e-90	2.4164	1.53133e-169	4.60887e-167
TMEM158	ENSG00000249992.2	chr3	45224466	45226287	-	TMEM158	protein_coding	ENSG00000249992	1	1	TMEM158	1.19584	1.57994e-11	2.79923e-10	2.40526	4.19621e-40	1.66057e-38
COL13A1	ENSG00000197467.15	chr10	69801867	69964275	+	COL13A1	protein_coding	ENSG00000197467	1	1	COL13A1	1.34585	7.30186e-49	9.45152e-47	2.39604	1.2447e-24	2.94827e-23
CLMP	ENSG00000166250.12	chr11	123069872	123195248	-	CLMP	protein_coding	ENSG00000166250	1	1	CLMP	1.27775	1.2307e-60	2.21803e-58	2.38483	8.22844e-188	3.03306e-185
THBD	ENSG00000178726.7	chr20	23045633	23049672	-	THBD	protein_coding	ENSG00000178726	1	1	THBD	1.27057	5.12228e-70	1.26105e-67	2.37846	2.04797e-223	1.15838e-220
UBASH3B	ENSG00000154127.10	chr11	122655722	122814473	+	UBASH3B	protein_coding	ENSG00000154127	1	1	UBASH3B	1.37264	3.86204e-106	2.04889e-103	2.36087	3.66257e-159	9.9301e-157
TGFA	ENSG00000163235.16	chr2	70447284	70554193	-	TGFA	protein_coding	ENSG00000163235	1	1	TGFA	2.16031	3.10865e-112	1.95156e-109	2.35892	1.17171e-108	1.54374e-106
GADD45A	ENSG00000116717.13	chr1	67685201	67688334	+	GADD45A	protein_coding	ENSG00000116717	1	1	GADD45A	1.527	4.25411e-66	9.26239e-64	2.34663	7.18927e-155	1.8571e-152
SERTAD1	ENSG00000197019.5	chr19	40421589	40425992	-	SERTAD1	protein_coding	ENSG00000197019	1	1	SERTAD1	1.06058	1.29621e-11	2.31505e-10	2.33479	4.05773e-49	1.97504e-47
PTX3	ENSG00000163661.4	chr3	157436850	157443633	+	PTX3	protein_coding	ENSG00000163661	1	1	PTX3	1.53655	2.35269e-24	1.15239e-22	2.32002	5.76114e-32	1.80861e-30
PLCL2	ENSG00000154822.18	chr3	16802651	17090604	+	PLCL2	protein_coding	ENSG00000154822	1	1	PLCL2	1.61525	4.87941e-48	6.10607e-46	2.31505	2.86684e-83	2.59089e-81
PSTPIP2	ENSG00000152229.18	chr18	45983536	46072272	-	PSTPIP2	protein_coding	ENSG00000152229	1	1	PSTPIP2	1.83518	5.07132e-72	1.32654e-69	2.30831	8.48518e-101	9.90622e-99
F3	ENSG00000117525.14	chr1	94529173	94541759	-	F3	protein_coding	ENSG00000117525	1	1	F3	2.18316	8.05595e-78	2.35228e-75	2.30728	2.15094e-86	2.03941e-84
CAVIN2	ENSG00000168497.5	chr2	191834310	191847088	-	CAVIN2	protein_coding	ENSG00000168497	1	1	CAVIN2	2.03281	7.32726e-59	1.24323e-56	2.28233	4.04358e-28	1.10453e-26
PLCB4	ENSG00000101333.16	chr20	9068763	9481242	+	PLCB4	protein_coding	ENSG00000101333	1	1	PLCB4	1.47197	2.19766e-42	2.25556e-40	2.27238	2.0376e-92	2.12884e-90
EPHB1	ENSG00000154928.18	chr3	134597801	135260467	+	EPHB1	protein_coding	ENSG00000154928	1	1	EPHB1	1.00719	1.10114e-12	2.19801e-11	2.23255	1.73352e-51	8.76271e-50
ACTA2	ENSG00000107796.13	chr10	88935074	88991339	-	ACTA2	protein_coding	ENSG00000107796	1	1	ACTA2	1.49115	4.32095e-44	4.73131e-42	2.22792	6.47844e-69	4.65059e-67
SYNE1	ENSG00000131018.24	chr6	152121684	152637801	-	SYNE1	protein_coding	ENSG00000131018	1	1	SYNE1	1.73791	1.54909e-128	1.45874e-125	2.20656	2.83502e-167	8.1584e-165
ZMAT3	ENSG00000172667.11	chr3	178960121	179072215	-	ZMAT3	protein_coding	ENSG00000172667	1	1	ZMAT3	1.74055	3.59096e-63	7.00833e-61	2.1945	7.75378e-98	8.65206e-96
CDKN1A	ENSG00000124762.13	chr6	36676460	36687339	+	CDKN1A	protein_coding	ENSG00000124762	1	1	CDKN1A	1.7697	1.84864e-113	1.26605e-110	2.18661	4.69373e-170	1.43909e-167
SAA1	ENSG00000173432.12	chr11	18266260	18269977	+	SAA1	protein_coding	ENSG00000173432	1	1	SAA1	1.16512	0.0178293	0.0571312	2.17376	0.000380467	0.00192179
PLAUR	ENSG00000011422.12	chr19	43646095	43670547	-	PLAUR	protein_coding	ENSG00000011422	1	1	PLAUR	1.708	3.87737e-70	9.60848e-68	2.17258	1.75728e-111	2.47422e-109
TRHDE	ENSG00000072657.9	chr12	72272370	72670758	+	TRHDE	protein_coding	ENSG00000072657	1	1	TRHDE	1.33413	0.0027374	0.0121563	2.16845	5.71808e-08	4.95084e-07
FOXL1	ENSG00000176678.5	chr16	86576368	86582160	+	FOXL1	protein_coding	ENSG00000176678	1	1	FOXL1	1.4737	1.02619e-46	1.22322e-44	2.1297	9.32803e-58	5.40663e-56
PI15	ENSG00000137558.9	chr8	74824534	74855029	+	PI15	protein_coding	ENSG00000137558	1	1	PI15	1.1756	0.0466949	0.120157	2.12964	0.00152517	0.00678347
SPATA18	ENSG00000163071.11	chr4	52051304	52097299	+	SPATA18	protein_coding	ENSG00000163071	1	1	SPATA18	1.53735	8.36532e-53	1.19355e-50	2.1132	2.60937e-78	2.18375e-76
RAB3B	ENSG00000169213.7	chr1	51907956	51990700	-	RAB3B	protein_coding	ENSG00000169213	1	1	RAB3B	1.35298	3.08375e-64	6.27868e-62	2.10913	7.5932e-153	1.88714e-150
INKA2	ENSG00000197852.12	chr1	111680630	111755824	-	INKA2	protein_coding	ENSG00000197852	1	1	INKA2	1.12806	2.78264e-13	5.90499e-12	2.08901	2.01374e-51	1.01479e-49
FOXD1	ENSG00000251493.5	chr5	73444827	73448777	-	FOXD1	protein_coding	ENSG00000251493	1	1	FOXD1	1.507	2.12445e-58	3.4944e-56	2.08737	5.38836e-85	5.00766e-83
CNTN5	ENSG00000149972.11	chr11	99020949	100358885	+	CNTN5	protein_coding	ENSG00000149972	1	1	CNTN5	1.59281	7.33092e-13	1.49261e-11	2.0626	3.81174e-05	0.000228858
NLRP3	ENSG00000162711.17	chr1	247416156	247449108	+	NLRP3	protein_coding	ENSG00000162711	1	1	NLRP3	1.05727	5.51015e-08	6.51243e-07	2.03835	4.49154e-11	5.04795e-10
MLC1	ENSG00000100427.15	chr22	50059391	50085902	-	MLC1	protein_coding	ENSG00000100427	1	1	MLC1	1.20153	0.0255774	0.0762323	2.03288	0.000861188	0.00406389
FDXR	ENSG00000161513.12	chr17	74862497	74873031	-	FDXR	protein_coding	ENSG00000161513	1	1	FDXR	1.1365	2.10342e-21	8.51016e-20	2.02171	1.59455e-68	1.13719e-66
KBTBD8	ENSG00000163376.11	chr3	66998307	67011210	+	KBTBD8	protein_coding	ENSG00000163376	1	1	KBTBD8	2.87621	4.12163e-87	1.46462e-84	2.01462	4.31951e-11	4.86962e-10
STEAP1	ENSG00000164647.9	chr7	90154456	90164829	+	STEAP1	protein_coding	ENSG00000164647	1	1	STEAP1	1.85428	1.98062e-08	2.49428e-07	2.00347	0.000301763	0.00155752
CPEB2	ENSG00000137449.16	chr4	15002674	15070153	+	CPEB2	protein_coding	ENSG00000137449	1	1	CPEB2	1.24075	2.59759e-34	1.96079e-32	1.9928	3.71577e-81	3.23341e-79
ESR1	ENSG00000091831.23	chr6	151656691	152129619	+	ESR1	protein_coding	ENSG00000091831	1	1	ESR1	1.19873	0.000135077	0.000862656	1.99003	2.45691e-06	1.74613e-05
VIM	ENSG00000026025.16	chr10	17228241	17237593	+	VIM	protein_coding	ENSG00000026025	1	1	VIM	1.04891	4.80726e-52	6.68173e-50	1.98652	6.0038e-181	2.09533e-178
CYFIP2	ENSG00000055163.20	chr5	157266079	157395595	+	CYFIP2	protein_coding	ENSG00000055163	1	1	CYFIP2	1.58357	1.40011e-119	1.09871e-116	1.98323	8.2734e-196	3.43566e-193
GABBR2	ENSG00000136928.7	chr9	98288109	98708935	-	GABBR2	protein_coding	ENSG00000136928	1	1	GABBR2	1.81265	2.06036e-43	2.21105e-41	1.95477	1.10455e-47	5.14714e-46
SH2D2A	ENSG00000027869.11	chr1	156806243	156816862	-	SH2D2A	protein_coding	ENSG00000027869	1	1	SH2D2A	1.59527	1.82195e-31	1.241e-29	1.94	5.27179e-48	2.47774e-46
S1PR1	ENSG00000170989.10	chr1	101236865	101243713	+	S1PR1	protein_coding	ENSG00000170989	1	1	S1PR1	1.00982	8.09201e-20	2.94495e-18	1.93487	8.84497e-39	3.34681e-37
WNT5B	ENSG00000111186.13	chr12	1529891	1647212	+	WNT5B	protein_coding	ENSG00000111186	1	1	WNT5B	1.29278	2.67419e-29	1.69577e-27	1.93192	1.72829e-38	6.49463e-37
NETO1	ENSG00000166342.19	chr18	72742314	72868146	-	NETO1	protein_coding	ENSG00000166342	1	1	NETO1	2.05029	6.15081e-45	6.91589e-43	1.91583	1.94946e-36	6.93644e-35
FZD8	ENSG00000177283.7	chr10	35638249	35642278	-	FZD8	protein_coding	ENSG00000177283	1	1	FZD8	2.06869	3.68811e-148	5.5568e-145	1.91342	4.81889e-80	4.16022e-78
LAMB3	ENSG00000196878.15	chr1	209614870	209652425	-	LAMB3	protein_coding	ENSG00000196878	1	1	LAMB3	1.80104	6.19539e-113	4.09406e-110	1.89944	6.87028e-138	1.44479e-135
TIGAR	ENSG00000078237.7	chr12	4307763	4360028	+	TIGAR	protein_coding	ENSG00000078237	1	1	TIGAR	1.35546	1.50228e-23	6.79309e-22	1.88326	1.37372e-47	6.3653e-46
BMP2	ENSG00000125845.7	chr20	6767686	6780246	+	BMP2	protein_coding	ENSG00000125845	1	1	BMP2	1.61202	1.88428e-21	7.6647e-20	1.8773	8.10368e-34	2.70172e-32
FOXC2	ENSG00000176692.8	chr16	86566829	86569728	+	FOXC2	protein_coding	ENSG00000176692	1	1	FOXC2	1.55784	1.45352e-55	2.27178e-53	1.86394	4.97161e-13	6.4288e-12
HAS2	ENSG00000170961.7	chr8	121612116	121641440	-	HAS2	protein_coding	ENSG00000170961	1	1	HAS2	2.73351	4.41524e-57	7.10722e-55	1.8617	0.00176714	0.00776177
DYRK3	ENSG00000143479.17	chr1	206635536	206684419	+	DYRK3	protein_coding	ENSG00000143479	1	1	DYRK3	1.13725	6.75296e-17	2.00129e-15	1.85432	1.20278e-42	5.04582e-41
KCTD8	ENSG00000183783.7	chr4	44173903	44448809	-	KCTD8	protein_coding	ENSG00000183783	1	1	KCTD8	2.01809	3.35536e-23	1.48341e-21	1.85176	4.38699e-06	3.02797e-05
BTG2	ENSG00000159388.6	chr1	203305491	203309602	+	BTG2	protein_coding	ENSG00000159388	1	1	BTG2	1.46127	4.20697e-74	1.14829e-71	1.84883	1.95745e-129	3.64865e-127
SMTN	ENSG00000183963.18	chr22	31064105	31104757	+	SMTN	protein_coding	ENSG00000183963	1	1	SMTN	1.30336	2.09939e-49	2.75532e-47	1.84879	3.46083e-88	3.39929e-86
DUSP5	ENSG00000138166.6	chr10	110497907	110511533	+	DUSP5	protein_coding	ENSG00000138166	1	1	DUSP5	3.06579	1.47757e-226	7.95078e-223	1.84237	1.65709e-100	1.92774e-98
COBLL1	ENSG00000082438.17	chr2	164653624	164843679	-	COBLL1	protein_coding	ENSG00000082438	1	1	COBLL1	1.45037	4.37448e-39	4.0287e-37	1.82418	1.0871e-36	3.88492e-35
ELFN2	ENSG00000166897.15	chr22	37367960	37427479	-	ELFN2	protein_coding	ENSG00000166897	1	1	ELFN2	1.47787	1.22951e-37	1.05977e-35	1.80919	3.1411e-52	1.62024e-50
ROBO4	ENSG00000154133.15	chr11	124883691	124898500	-	ROBO4	protein_coding	ENSG00000154133	1	1	ROBO4	1.00809	5.46983e-31	3.67258e-29	1.76185	4.08513e-72	3.08794e-70
LPAR1	ENSG00000198121.13	chr9	110873263	111038458	-	LPAR1	protein_coding	ENSG00000198121	1	1	LPAR1	2.06691	9.8263e-132	1.00034e-128	1.75125	3.47497e-47	1.59888e-45
DDIT4L	ENSG00000145358.6	chr4	100185870	100190782	-	DDIT4L	protein_coding	ENSG00000145358	1	1	DDIT4L	2.19095	2.57793e-09	3.608e-08	1.7247	2.15938e-05	0.000134346
CPED1	ENSG00000106034.18	chr7	120988697	121297442	+	CPED1	protein_coding	ENSG00000106034	1	1	CPED1	1.58926	1.35778e-13	2.9926e-12	1.72261	1.20868e-05	7.79937e-05
FGF1	ENSG00000113578.18	chr5	142592178	142698070	-	FGF1	protein_coding	ENSG00000113578	1	1	FGF1	1.56302	1.09764e-54	1.66043e-52	1.71737	5.62416e-32	1.769e-30
RGMB	ENSG00000174136.13	chr5	98768650	98798643	+	RGMB	protein_coding	ENSG00000174136	1	1	RGMB	1.36184	4.552e-97	2.09098e-94	1.69955	4.74956e-126	8.42237e-124
TNFRSF10A	ENSG00000104689.10	chr8	23190452	23225102	-	TNFRSF10A	protein_coding	ENSG00000104689	1	1	TNFRSF10A	1.43119	2.01804e-47	2.46797e-45	1.67641	3.4247e-89	3.44634e-87
PLK3	ENSG00000173846.13	chr1	44800377	44805990	+	PLK3	protein_coding	ENSG00000173846	1	1	PLK3	1.54461	2.03651e-65	4.33386e-63	1.66718	2.60076e-79	2.22769e-77
KCNJ2	ENSG00000123700.5	chr17	70168673	70180044	+	KCNJ2	protein_coding	ENSG00000123700	1	1	KCNJ2	2.94175	2.27798e-24	1.11725e-22	1.66658	3.69746e-07	2.90606e-06
SRGAP1	ENSG00000196935.9	chr12	63844700	64162217	+	SRGAP1	protein_coding	ENSG00000196935	1	1	SRGAP1	1.35461	5.25587e-64	1.05868e-61	1.64943	1.88475e-91	1.9505e-89
E2F7	ENSG00000165891.16	chr12	77021248	77065569	-	E2F7	protein_coding	ENSG00000165891	1	1	E2F7	1.55279	4.46069e-87	1.57029e-84	1.63675	1.72246e-87	1.65226e-85
SLC9A1	ENSG00000090020.11	chr1	27098809	27166981	-	SLC9A1	protein_coding	ENSG00000090020	1	1	SLC9A1	1.17129	7.11205e-30	4.59502e-28	1.6336	2.17887e-57	1.24965e-55
KLHL21	ENSG00000162413.16	chr1	6590724	6614607	-	KLHL21	protein_coding	ENSG00000162413	1	1	KLHL21	1.14918	5.43814e-23	2.38184e-21	1.63207	7.10305e-45	3.13624e-43
NTN1	ENSG00000065320.9	chr17	9021510	9244000	+	NTN1	protein_coding	ENSG00000065320	1	1	NTN1	1.28359	1.35773e-37	1.16496e-35	1.61179	4.71028e-73	3.61041e-71
DCLK1	ENSG00000133083.14	chr13	35768652	36131306	-	DCLK1	protein_coding	ENSG00000133083	1	1	DCLK1	1.1064	1.2502e-28	7.7306e-27	1.60621	3.50025e-79	2.99034e-77
FGF5	ENSG00000138675.16	chr4	80266599	80336680	+	FGF5	protein_coding	ENSG00000138675	1	1	FGF5	2.29763	8.65352e-12	1.57237e-10	1.58942	0.000688335	0.00331594
TSPAN5	ENSG00000168785.8	chr4	98470367	98658611	-	TSPAN5	protein_coding	ENSG00000168785	1	1	TSPAN5	1.15278	5.99754e-63	1.16448e-60	1.58456	5.33918e-57	3.04621e-55
DKK1	ENSG00000107984.10	chr10	52314281	52318042	+	DKK1	protein_coding	ENSG00000107984	1	1	DKK1	1.31682	2.39707e-80	7.22323e-78	1.57037	2.55837e-117	3.92195e-115
CD274	ENSG00000120217.14	chr9	5450503	5470566	+	CD274	protein_coding	ENSG00000120217	1	1	CD274	1.38233	7.5217e-33	5.37609e-31	1.56686	3.60708e-28	9.9024e-27
EDA2R	ENSG00000131080.15	chrX	66595637	66639298	-	EDA2R	protein_coding	ENSG00000131080	1	1	EDA2R	1.37319	6.02977e-76	1.6824e-73	1.55781	3.15297e-88	3.10619e-86
HSPA6	ENSG00000173110.8	chr1	161524540	161526894	+	HSPA6	protein_coding	ENSG00000173110	1	1	HSPA6	1.68281	0.00107868	0.00544063	1.55525	0.00147985	0.00659619
SPHK1	ENSG00000176170.13	chr17	76376584	76387860	+	SPHK1	protein_coding	ENSG00000176170	1	1	SPHK1	1.73415	7.2045e-70	1.75079e-67	1.5515	8.15173e-49	3.90402e-47
PNP	ENSG00000198805.11	chr14	20468954	20477094	+	PNP	protein_coding	ENSG00000198805	1	1	PNP	1.5571	2.77284e-73	7.35525e-71	1.54071	2.95437e-62	1.86387e-60
PIDD1	ENSG00000177595.18	chr11	799179	809753	-	PIDD1	protein_coding	ENSG00000177595	1	1	PIDD1	1.26364	2.87423e-33	2.07402e-31	1.53904	6.94352e-46	3.10763e-44
FNDC9	ENSG00000172568.5	chr5	157341598	157345677	-	FNDC9	protein_coding	ENSG00000172568	1	1	FNDC9	1.44446	1.06897e-05	8.64983e-05	1.53833	2.06466e-06	1.48083e-05
PHLDA3	ENSG00000174307.7	chr1	201464278	201469237	-	PHLDA3	protein_coding	ENSG00000174307	1	1	PHLDA3	1.37729	1.41625e-46	1.67229e-44	1.52258	1.20599e-55	6.66057e-54
G0S2	ENSG00000123689.6	chr1	209675412	209676390	+	G0S2	protein_coding	ENSG00000123689	1	1	G0S2	2.7606	1.71561e-112	1.09528e-109	1.51697	2.06103e-09	2.01233e-08
NBPF9	ENSG00000269713.7	chr1	149054027	149103561	-	NBPF9	protein_coding	ENSG00000269713	1	1	NBPF9	1.01579	1.88999e-32	1.33315e-30	1.51384	7.43779e-64	4.79379e-62
PLXNA4	ENSG00000221866.9	chr7	132123332	132648688	-	PLXNA4	protein_coding	ENSG00000221866	1	1	PLXNA4	1.07812	1.3804e-13	3.04067e-12	1.49287	1.45717e-25	3.59969e-24
HSPA4L	ENSG00000164070.12	chr4	127781821	127840733	+	HSPA4L	protein_coding	ENSG00000164070	1	1	HSPA4L	1.16556	6.31635e-12	1.16455e-10	1.48783	1.78535e-19	3.39931e-18
EHD1	ENSG00000110047.18	chr11	64851642	64888296	-	EHD1	protein_coding	ENSG00000110047	1	1	EHD1	1.0222	8.30992e-24	3.8691e-22	1.47515	4.61279e-48	2.17424e-46
WNT7A	ENSG00000154764.6	chr3	13816258	13880071	-	WNT7A	protein_coding	ENSG00000154764	1	1	WNT7A	1.01656	2.54046e-13	5.42469e-12	1.46389	1.45905e-18	2.64743e-17
DUSP1	ENSG00000120129.6	chr5	172768096	172771195	-	DUSP1	protein_coding	ENSG00000120129	1	1	DUSP1	1.32202	1.14186e-58	1.92011e-56	1.44745	6.1972e-73	4.73906e-71
TRIAP1	ENSG00000170855.4	chr12	120443964	120446384	-	TRIAP1	protein_coding	ENSG00000170855	1	1	TRIAP1	1.07896	9.05773e-19	3.08758e-17	1.43497	2.40344e-32	7.62546e-31
TNFRSF10B	ENSG00000120889.13	chr8	23020133	23069031	-	TNFRSF10B	protein_coding	ENSG00000120889	1	1	TNFRSF10B	1.28117	6.02291e-86	2.04383e-83	1.42995	1.49789e-109	2.01393e-107
ATP6V0A4	ENSG00000105929.16	chr7	138706294	138799560	-	ATP6V0A4	protein_coding	ENSG00000105929	1	1	ATP6V0A4	1.95148	3.53505e-24	1.69193e-22	1.42074	4.2729e-15	6.35146e-14
SERPINB7	ENSG00000166396.13	chr18	63752935	63805376	+	SERPINB7	protein_coding	ENSG00000166396	1	1	SERPINB7	1.50141	9.12709e-68	2.09628e-65	1.40974	0.000273695	0.00142476
TLR4	ENSG00000136869.16	chr9	117704175	117724735	+	TLR4	protein_coding	ENSG00000136869	1	1	TLR4	1.1604	8.49454e-19	2.89822e-17	1.40704	2.37219e-12	2.93336e-11
MAPKBP1	ENSG00000137802.14	chr15	41774434	41827855	+	MAPKBP1	protein_coding	ENSG00000137802	1	1	MAPKBP1	1.45369	6.64407e-65	1.37507e-62	1.40619	1.88893e-56	1.07026e-54
PTPRZ1	ENSG00000106278.12	chr7	121873089	122062036	+	PTPRZ1	protein_coding	ENSG00000106278	1	1	PTPRZ1	1.28221	0.00112267	0.00563277	1.40375	0.000805576	0.00382346
INSYN2B	ENSG00000204767.4	chr5	169861303	169980495	-	INSYN2B	protein_coding	ENSG00000204767	1	1	INSYN2B	1.05738	1.26073e-31	8.63419e-30	1.40174	3.24352e-13	4.24101e-12
ABL2	ENSG00000143322.21	chr1	179099330	179229684	-	ABL2	protein_coding	ENSG00000143322	1	1	ABL2	1.47361	5.2242e-120	4.18681e-117	1.39677	1.81672e-109	2.43262e-107
FOSL1	ENSG00000175592.9	chr11	65892049	65900573	-	FOSL1	protein_coding	ENSG00000175592	1	1	FOSL1	1.90983	1.23158e-142	1.59966e-139	1.39339	5.87018e-76	4.76676e-74
SEMA6A	ENSG00000092421.16	chr5	116443616	116574934	-	SEMA6A	protein_coding	ENSG00000092421	1	1	SEMA6A	1.15517	7.63088e-25	3.86854e-23	1.37931	1.37606e-41	5.67121e-40
SH2D5	ENSG00000189410.12	chr1	20719731	20732837	-	SH2D5	protein_coding	ENSG00000189410	1	1	SH2D5	1.95369	4.30407e-55	6.67166e-53	1.37385	8.61125e-18	1.50266e-16
PDE4DIP	ENSG00000178104.19	chr1	148808181	149048286	+	PDE4DIP	protein_coding	ENSG00000178104	1	1	PDE4DIP	1.53257	6.88888e-84	2.23693e-81	1.36685	5.96415e-65	3.94476e-63
SERPINB8	ENSG00000166401.15	chr18	63970029	64019779	+	SERPINB8	protein_coding	ENSG00000166401	1	1	SERPINB8	1.42843	4.64128e-61	8.48656e-59	1.36491	2.21891e-39	8.57405e-38
POU2F2	ENSG00000028277.21	chr19	42086110	42196585	-	POU2F2	protein_coding	ENSG00000028277	1	1	POU2F2	2.16407	7.19379e-72	1.86875e-69	1.36334	2.69647e-18	4.82599e-17
KCNJ8	ENSG00000121361.5	chr12	21764955	21775600	-	KCNJ8	protein_coding	ENSG00000121361	1	1	KCNJ8	1.4304	0.00382979	0.0161886	1.34219	0.0231226	0.0722781
NR3C2	ENSG00000151623.15	chr4	148078762	148444698	-	NR3C2	protein_coding	ENSG00000151623	1	1	NR3C2	2.02049	4.94534e-89	1.82624e-86	1.34042	4.62489e-12	5.60488e-11
DUSP6	ENSG00000139318.8	chr12	89347235	89352501	-	DUSP6	protein_coding	ENSG00000139318	1	1	DUSP6	1.71654	3.01898e-50	4.07584e-48	1.33637	3.58247e-28	9.8431e-27
AFAP1L1	ENSG00000157510.14	chr5	149271859	149343637	+	AFAP1L1	protein_coding	ENSG00000157510	1	1	AFAP1L1	1.19336	6.6607e-28	3.951e-26	1.33227	5.51113e-14	7.6254e-13
PPP1R15A	ENSG00000087074.8	chr19	48872421	48876058	+	PPP1R15A	protein_coding	ENSG00000087074	1	1	PPP1R15A	2.51619	3.19945e-190	9.27029e-187	1.33227	2.43879e-54	1.30304e-52
SLC20A1	ENSG00000144136.11	chr2	112645939	112663825	+	SLC20A1	protein_coding	ENSG00000144136	1	1	SLC20A1	1.4651	7.81996e-109	4.46295e-106	1.31515	6.22107e-83	5.53085e-81
RNF182	ENSG00000180537.13	chr6	13924446	13980310	+	RNF182	protein_coding	ENSG00000180537	1	1	RNF182	1.16369	1.40725e-30	9.34865e-29	1.30269	1.49354e-09	1.47493e-08
PCDH9	ENSG00000184226.15	chr13	66302834	67230445	-	PCDH9	protein_coding	ENSG00000184226	1	1	PCDH9	1.77643	1.38862e-22	5.97089e-21	1.30066	1.63282e-08	1.48769e-07
TNFRSF11B	ENSG00000164761.9	chr8	118923557	118951885	-	TNFRSF11B	protein_coding	ENSG00000164761	1	1	TNFRSF11B	1.43938	7.97375e-18	2.54101e-16	1.29335	0.0287984	0.0866448
EFNB1	ENSG00000090776.6	chrX	68829021	68842160	+	EFNB1	protein_coding	ENSG00000090776	1	1	EFNB1	1.38073	6.70009e-36	5.39257e-34	1.27863	3.42147e-31	1.04804e-29
CD44	ENSG00000026508.19	chr11	35138870	35232402	+	CD44	protein_coding	ENSG00000026508	1	1	CD44	1.28578	1.13775e-107	6.21095e-105	1.27788	4.32159e-107	5.5165e-105
SULT1B1	ENSG00000173597.9	chr4	69721167	69787961	-	SULT1B1	protein_coding	ENSG00000173597	1	1	SULT1B1	3.14136	3.04856e-17	9.25303e-16	1.27674	0.00669849	0.0252964
EIF5A2	ENSG00000163577.8	chr3	170888418	170908644	-	EIF5A2	protein_coding	ENSG00000163577	1	1	EIF5A2	1.45486	3.76699e-30	2.46767e-28	1.2757	3.0749e-20	6.10255e-19
CCDC85B	ENSG00000175602.4	chr11	65890673	65891635	+	CCDC85B	protein_coding	ENSG00000175602	1	1	CCDC85B	1.00948	1.42979e-22	6.14091e-21	1.27026	5.24307e-34	1.75873e-32
KLHL9	ENSG00000198642.7	chr9	21329665	21335404	-	KLHL9	protein_coding	ENSG00000198642	1	1	KLHL9	1.0311	0.00872464	0.0320428	1.26403	0.0026029	0.0109912
SEMA7A	ENSG00000138623.10	chr15	74409289	74433958	-	SEMA7A	protein_coding	ENSG00000138623	1	1	SEMA7A	2.23938	7.78675e-95	3.45063e-92	1.25783	1.39202e-35	4.85299e-34
TGFBR2	ENSG00000163513.19	chr3	30606601	30694142	+	TGFBR2	protein_coding	ENSG00000163513	1	1	TGFBR2	1.58655	2.02225e-109	1.17188e-106	1.25533	4.90262e-68	3.4514e-66
PHLDA2	ENSG00000181649.8	chr11	2928273	2929420	-	PHLDA2	protein_coding	ENSG00000181649	1	1	PHLDA2	1.20508	7.4694e-27	4.23082e-25	1.24385	1.06207e-26	2.73058e-25
JUN	ENSG00000177606.7	chr1	58780791	58784047	-	JUN	protein_coding	ENSG00000177606	1	1	JUN	1.17369	4.19848e-48	5.27147e-46	1.21521	4.53881e-52	2.33021e-50
SPRY2	ENSG00000136158.12	chr13	80335976	80341126	-	SPRY2	protein_coding	ENSG00000136158	1	1	SPRY2	1.5412	6.31717e-98	3.01201e-95	1.21397	5.07558e-83	4.54944e-81
CCN1	ENSG00000142871.17	chr1	85580761	85583950	+	CCN1	protein_coding	ENSG00000142871	1	1	CCN1	1.23135	1.14778e-68	2.70208e-66	1.20373	8.96571e-66	6.05204e-64
FCMR	ENSG00000162894.12	chr1	206903317	206923247	-	FCMR	protein_coding	ENSG00000162894	1	1	FCMR	1.20323	0.00748264	0.0282612	1.1927	0.0168078	0.0555285
NTRK2	ENSG00000148053.16	chr9	84668551	85027070	+	NTRK2	protein_coding	ENSG00000148053	1	1	NTRK2	1.16305	0.0395795	0.106284	1.18713	0.0386588	0.110211
PEAR1	ENSG00000187800.13	chr1	156893698	156916434	+	PEAR1	protein_coding	ENSG00000187800	1	1	PEAR1	1.28247	1.11604e-37	9.64173e-36	1.1711	1.6551e-36	5.89547e-35
SPRY4	ENSG00000187678.9	chr5	142310427	142326455	-	SPRY4	protein_coding	ENSG00000187678	1	1	SPRY4	2.32129	1.46229e-272	1.377e-268	1.16464	1.46671e-78	1.23377e-76
TNFRSF10D	ENSG00000173530.6	chr8	23135588	23164027	-	TNFRSF10D	protein_coding	ENSG00000173530	1	1	TNFRSF10D	1.31268	1.0969e-23	5.05098e-22	1.15916	0.00290239	0.0121263
ULBP2	ENSG00000131015.5	chr6	149942014	149949235	+	ULBP2	protein_coding	ENSG00000131015	1	1	ULBP2	1.09048	1.1822e-09	1.71401e-08	1.1553	9.7508e-11	1.0638e-09
GLTP	ENSG00000139433.10	chr12	109850945	109880541	-	GLTP	protein_coding	ENSG00000139433	1	1	GLTP	1.22431	2.67705e-91	1.07273e-88	1.14674	3.11687e-84	2.8642e-82
ODC1	ENSG00000115758.13	chr2	10439968	10448327	-	ODC1	protein_coding	ENSG00000115758	1	1	ODC1	1.90977	8.83144e-145	1.27944e-141	1.1467	1.58859e-55	8.75885e-54
BTBD10	ENSG00000148925.10	chr11	13388001	13463297	-	BTBD10	protein_coding	ENSG00000148925	1	1	BTBD10	1.1099	3.64047e-56	5.76158e-54	1.1418	3.73513e-56	2.08747e-54
SLC35E4	ENSG00000100036.13	chr22	30635781	30669016	+	SLC35E4	protein_coding	ENSG00000100036	1	1	SLC35E4	1.0804	2.7634e-17	8.42143e-16	1.12927	7.78536e-21	1.58244e-19
SSR3	ENSG00000114850.6	chr3	156540140	156555184	-	SSR3	protein_coding	ENSG00000114850	1	1	SSR3	1.37887	2.02119e-44	2.24579e-42	1.12829	3.10421e-30	9.2327e-29
BAX	ENSG00000087088.20	chr19	48954815	48961798	+	BAX	protein_coding	ENSG00000087088	1	1	BAX	1.46479	1.24516e-65	2.68008e-63	1.12781	3.95362e-41	1.61121e-39
CPEB4	ENSG00000113742.14	chr5	173888349	173961980	+	CPEB4	protein_coding	ENSG00000113742	1	1	CPEB4	1.20732	6.26626e-35	4.83671e-33	1.12372	3.90224e-29	1.10837e-27
RND3	ENSG00000115963.13	chr2	150468195	150539011	-	RND3	protein_coding	ENSG00000115963	1	1	RND3	1.29481	2.64053e-38	2.34026e-36	1.09114	9.37469e-27	2.41781e-25
SH3TC2	ENSG00000169247.13	chr5	148923639	149063163	-	SH3TC2	protein_coding	ENSG00000169247	1	1	SH3TC2	1.9199	2.55126e-115	1.84804e-112	1.08575	1.38001e-32	4.42548e-31
RRAS2	ENSG00000133818.14	chr11	14277922	14364506	-	RRAS2	protein_coding	ENSG00000133818	1	1	RRAS2	1.05618	8.55896e-17	2.51278e-15	1.06674	2.07557e-16	3.34765e-15
ELFN1	ENSG00000225968.7	chr7	1688119	1747954	+	ELFN1	protein_coding	ENSG00000225968	1	1	ELFN1	1.11927	1.98879e-24	9.79238e-23	1.06511	1.12034e-34	3.8087e-33
IL11	ENSG00000095752.7	chr19	55364382	55370463	-	IL11	protein_coding	ENSG00000095752	1	1	IL11	1.14089	3.48359e-21	1.39443e-19	1.04345	8.0207e-20	1.54963e-18
GPR4	ENSG00000177464.5	chr19	45589764	45602212	-	GPR4	protein_coding	ENSG00000177464	1	1	GPR4	2.41578	2.86461e-48	3.62085e-46	1.04324	0.0171547	0.0565101
AK5	ENSG00000154027.19	chr1	77282019	77559966	+	AK5	protein_coding	ENSG00000154027	1	1	AK5	1.30985	3.32078e-08	4.04671e-07	1.03869	0.000156785	0.000853548
RANGAP1	ENSG00000100401.19	chr22	41245611	41286251	-	RANGAP1	protein_coding	ENSG00000100401	1	1	RANGAP1	1.06886	2.15581e-43	2.3069e-41	1.03529	7.2943e-41	2.93616e-39
SLC9A3R2	ENSG00000065054.14	chr16	2025356	2039026	+	SLC9A3R2	protein_coding	ENSG00000065054	1	1	SLC9A3R2	1.25588	2.89857e-49	3.79098e-47	1.02992	2.74825e-35	9.5367e-34
SH3RF1	ENSG00000154447.15	chr4	169094259	169270956	-	SH3RF1	protein_coding	ENSG00000154447	1	1	SH3RF1	1.25875	1.0275e-98	5.09246e-96	1.02606	1.97334e-44	8.60872e-43
PPIF	ENSG00000108179.14	chr10	79347469	79355334	+	PPIF	protein_coding	ENSG00000108179	1	1	PPIF	1.20603	3.35567e-27	1.93565e-25	1.02372	9.64597e-20	1.85381e-18
PSG7	ENSG00000221878.13	chr19	42924132	42937207	-	PSG7	protein_coding	ENSG00000221878	1	1	PSG7	1.04232	2.25471e-09	3.17851e-08	1.02366	0.00201624	0.00874931
APRT	ENSG00000198931.11	chr16	88809339	88811937	-	APRT	protein_coding	ENSG00000198931	1	1	APRT	1.03855	1.21534e-15	3.23064e-14	1.02079	1.81987e-15	2.76657e-14
MAFF	ENSG00000185022.12	chr22	38200767	38216507	+	MAFF	protein_coding	ENSG00000185022	1	1	MAFF	1.42282	7.65734e-46	8.88588e-44	1.02071	7.53993e-29	2.12322e-27
PRDM8	ENSG00000152784.16	chr4	80183879	80204329	+	PRDM8	protein_coding	ENSG00000152784	1	1	PRDM8	1.04222	3.45073e-09	4.74028e-08	1.00993	1.0845e-05	7.034e-05
NRK	ENSG00000123572.17	chrX	105822539	105958610	+	NRK	protein_coding	ENSG00000123572	1	1	NRK	1.06976	2.35933e-44	2.60613e-42	1.00379	0.000241401	0.00126731
